# Supplementary material for: A new species of ice cream cone worm in the Gulf of California (Annelida, Pectinariidae)
Source: Biodivers Data J. 2022 Oct 27;10:e94772. doi: 10.3897/BDJ.10.e94772 (PMC9836536; doi:10.3897/BDJ.10.e94772)
Supplement: XML Treatment for Pectinaria santii [file BDJ.10.e94772-treatment1.xml]

<!DOCTYPE tp:taxon-treatment
  PUBLIC "-//TaxonX//DTD Taxonomic Treatment Publishing DTD v0 20100105//EN" "tax-treatment-NSO.dtd">
<tp:taxon-treatment xmlns:tp="http://www.plazi.org/taxpub"><tp:treatment-meta><mixed-citation publication-type="journal"><person-group><name><surname>Tovar-Hernández</surname><given-names>María Ana Ana</given-names></name><name><surname>de León-González</surname><given-names>Jesús Angel</given-names></name></person-group><article-title>A new species of ice cream cone worm in the Gulf of California (<tp:taxon-name><tp:taxon-name-part taxon-name-part-type="phylum">Annelida</tp:taxon-name-part></tp:taxon-name>, <tp:taxon-name><tp:taxon-name-part taxon-name-part-type="family">Pectinariidae</tp:taxon-name-part></tp:taxon-name>)</article-title><source>Biodivers Data J</source><day>27</day><month>10</month><year>2022</year><volume>10</volume><pub-id pub-id-type="doi">10.3897/BDJ.10.e94772</pub-id></mixed-citation></tp:treatment-meta><tp:nomenclature><tp:taxon-name>
            <object-id xmlns:xlink="http://www.w3.org/1999/xlink" content-type="arpha" xlink:type="simple">848DF57D-4C2D-526F-9BF7-3CF0BD1B53B7</object-id>
            <tp:taxon-name-part taxon-name-part-type="genus">Pectinaria</tp:taxon-name-part>
            <tp:taxon-name-part taxon-name-part-type="species">santii</tp:taxon-name-part>
            <object-id xmlns:xlink="http://www.w3.org/1999/xlink" content-type="zoobank" xlink:type="simple" object-id-type="ZooBank">13A59ACE-1FCB-441A-B9B4-D4EC6A898583</object-id>
          </tp:taxon-name><tp:taxon-authority>Tovar-Hernández &amp; de León-González</tp:taxon-authority><tp:taxon-status xmlns:xlink="http://www.w3.org/1999/xlink" xlink:type="simple">sp. n.</tp:taxon-status></tp:nomenclature><tp:treatment-sec sec-type="materials"><title>Materials</title><list list-type="alpha-lower" list-content="occurrences"><list-item><p><bold>Type status:</bold> <named-content xmlns:xlink="http://www.w3.org/1999/xlink" content-type="dwc:typeStatus" xlink:type="simple">Holotype</named-content>. <bold>Occurrence:</bold> occurrenceRemarks: <named-content xmlns:xlink="http://www.w3.org/1999/xlink" content-type="dwc:occurrenceRemarks" xlink:type="simple">in mud, 37 ppt, 29ºC</named-content>; recordNumber: <named-content xmlns:xlink="http://www.w3.org/1999/xlink" content-type="dwc:recordNumber" xlink:type="simple">TOP-S-20210408-2</named-content>; recordedBy: <named-content xmlns:xlink="http://www.w3.org/1999/xlink" content-type="dwc:recordedBy" xlink:type="simple">Santiago Hernández and María Ana Tovar-Hernández</named-content>; occurrenceID: <named-content xmlns:xlink="http://www.w3.org/1999/xlink" content-type="dwc:occurrenceID" xlink:type="simple">24FCB8F0-D835-5D16-A4AD-A66FE0994D20</named-content>; <bold>Taxon:</bold> kingdom: <named-content xmlns:xlink="http://www.w3.org/1999/xlink" content-type="dwc:kingdom" xlink:type="simple"><tp:taxon-name><tp:taxon-name-part taxon-name-part-type="kingdom">Animalia</tp:taxon-name-part></tp:taxon-name></named-content>; phylum: <named-content xmlns:xlink="http://www.w3.org/1999/xlink" content-type="dwc:phylum" xlink:type="simple"><tp:taxon-name><tp:taxon-name-part taxon-name-part-type="phylum">Annelida</tp:taxon-name-part></tp:taxon-name></named-content>; class: <named-content xmlns:xlink="http://www.w3.org/1999/xlink" content-type="dwc:class" xlink:type="simple"><tp:taxon-name><tp:taxon-name-part taxon-name-part-type="class">Polychaeta</tp:taxon-name-part></tp:taxon-name></named-content>; order: <named-content xmlns:xlink="http://www.w3.org/1999/xlink" content-type="dwc:order" xlink:type="simple"><tp:taxon-name><tp:taxon-name-part taxon-name-part-type="order">Terebellomorpha</tp:taxon-name-part></tp:taxon-name></named-content>; family: <named-content xmlns:xlink="http://www.w3.org/1999/xlink" content-type="dwc:family" xlink:type="simple"><tp:taxon-name><tp:taxon-name-part taxon-name-part-type="family">Pectinariidae</tp:taxon-name-part></tp:taxon-name></named-content>; genus: <named-content xmlns:xlink="http://www.w3.org/1999/xlink" content-type="dwc:genus" xlink:type="simple"><tp:taxon-name><tp:taxon-name-part taxon-name-part-type="genus">Pectinaria</tp:taxon-name-part></tp:taxon-name></named-content>; specificEpithet: <named-content xmlns:xlink="http://www.w3.org/1999/xlink" content-type="dwc:specificEpithet" xlink:type="simple"><italic><tp:taxon-name><tp:taxon-name-part taxon-name-part-type="genus" reg="Pectinaria"/><tp:taxon-name-part taxon-name-part-type="species" reg="santii">santii</tp:taxon-name-part></tp:taxon-name></italic></named-content>; taxonRank: <named-content xmlns:xlink="http://www.w3.org/1999/xlink" content-type="dwc:taxonRank" xlink:type="simple">species</named-content>; taxonomicStatus: <named-content xmlns:xlink="http://www.w3.org/1999/xlink" content-type="dwc:taxonomicStatus" xlink:type="simple">a</named-content>; <bold>Location:</bold> higherGeography: <named-content xmlns:xlink="http://www.w3.org/1999/xlink" content-type="dwc:higherGeography" xlink:type="simple">North America, México, Gulf of California</named-content>; continent: <named-content xmlns:xlink="http://www.w3.org/1999/xlink" content-type="dwc:continent" xlink:type="simple">America</named-content>; waterBody: <named-content xmlns:xlink="http://www.w3.org/1999/xlink" content-type="dwc:waterBody" xlink:type="simple">Gulf of California</named-content>; country: <named-content xmlns:xlink="http://www.w3.org/1999/xlink" content-type="dwc:country" xlink:type="simple">Mexico</named-content>; countryCode: <named-content xmlns:xlink="http://www.w3.org/1999/xlink" content-type="dwc:countryCode" xlink:type="simple">MX</named-content>; stateProvince: <named-content xmlns:xlink="http://www.w3.org/1999/xlink" content-type="dwc:stateProvince" xlink:type="simple">Sinaloa</named-content>; municipality: <named-content xmlns:xlink="http://www.w3.org/1999/xlink" content-type="dwc:municipality" xlink:type="simple">Ahome</named-content>; locality: <named-content xmlns:xlink="http://www.w3.org/1999/xlink" content-type="dwc:locality" xlink:type="simple">El Mavirí</named-content>; verbatimDepth: <named-content xmlns:xlink="http://www.w3.org/1999/xlink" content-type="dwc:verbatimDepth" xlink:type="simple">0.2 m</named-content>; verbatimLatitude: <named-content xmlns:xlink="http://www.w3.org/1999/xlink" content-type="dwc:verbatimLatitude" xlink:type="simple">25º34’55’’N</named-content>; verbatimLongitude: <named-content xmlns:xlink="http://www.w3.org/1999/xlink" content-type="dwc:verbatimLongitude" xlink:type="simple">109º6’53’’W</named-content>; <bold>Identification:</bold> identifiedBy: <named-content xmlns:xlink="http://www.w3.org/1999/xlink" content-type="dwc:identifiedBy" xlink:type="simple">María Ana Tovar-Hernández</named-content>; <bold>Event:</bold> samplingEffort: <named-content xmlns:xlink="http://www.w3.org/1999/xlink" content-type="dwc:samplingEffort" xlink:type="simple">2 collectors, 2 hours sampling</named-content>; eventDate: <named-content xmlns:xlink="http://www.w3.org/1999/xlink" content-type="dwc:eventDate" xlink:type="simple">10 am</named-content>; year: <named-content xmlns:xlink="http://www.w3.org/1999/xlink" content-type="dwc:year" xlink:type="simple">2021</named-content>; month: <named-content xmlns:xlink="http://www.w3.org/1999/xlink" content-type="dwc:month" xlink:type="simple">April</named-content>; day: <named-content xmlns:xlink="http://www.w3.org/1999/xlink" content-type="dwc:day" xlink:type="simple">8</named-content>; habitat: <named-content xmlns:xlink="http://www.w3.org/1999/xlink" content-type="dwc:habitat" xlink:type="simple">Estuary</named-content>; fieldNumber: <named-content xmlns:xlink="http://www.w3.org/1999/xlink" content-type="dwc:fieldNumber" xlink:type="simple">TOP-S-20210408-2</named-content>; <bold>Record Level:</bold> institutionID: <named-content xmlns:xlink="http://www.w3.org/1999/xlink" content-type="dwc:institutionID" xlink:type="simple">SCRIPPS</named-content>; collectionID: <named-content xmlns:xlink="http://www.w3.org/1999/xlink" content-type="dwc:collectionID" xlink:type="simple">SIO-BIC</named-content>; collectionCode: <named-content xmlns:xlink="http://www.w3.org/1999/xlink" content-type="dwc:collectionCode" xlink:type="simple">SIO-BIC A13452</named-content></p></list-item><list-item><p><bold>Type status:</bold> <named-content xmlns:xlink="http://www.w3.org/1999/xlink" content-type="dwc:typeStatus" xlink:type="simple">Paratype</named-content>. <bold>Occurrence:</bold> recordNumber: <named-content xmlns:xlink="http://www.w3.org/1999/xlink" content-type="dwc:recordNumber" xlink:type="simple">TOP-S-20210408-2</named-content>; individualCount: <named-content xmlns:xlink="http://www.w3.org/1999/xlink" content-type="dwc:individualCount" xlink:type="simple">32</named-content>; occurrenceID: <named-content xmlns:xlink="http://www.w3.org/1999/xlink" content-type="dwc:occurrenceID" xlink:type="simple">9C3A6C82-B251-5F36-BC43-BBA670CAF64C</named-content>; <bold>Taxon:</bold> kingdom: <named-content xmlns:xlink="http://www.w3.org/1999/xlink" content-type="dwc:kingdom" xlink:type="simple"><tp:taxon-name><tp:taxon-name-part taxon-name-part-type="kingdom">Animalia</tp:taxon-name-part></tp:taxon-name></named-content>; phylum: <named-content xmlns:xlink="http://www.w3.org/1999/xlink" content-type="dwc:phylum" xlink:type="simple"><tp:taxon-name><tp:taxon-name-part taxon-name-part-type="phylum">Annelida</tp:taxon-name-part></tp:taxon-name></named-content>; class: <named-content xmlns:xlink="http://www.w3.org/1999/xlink" content-type="dwc:class" xlink:type="simple"><tp:taxon-name><tp:taxon-name-part taxon-name-part-type="class">Polychaeta</tp:taxon-name-part></tp:taxon-name></named-content>; order: <named-content xmlns:xlink="http://www.w3.org/1999/xlink" content-type="dwc:order" xlink:type="simple"><tp:taxon-name><tp:taxon-name-part taxon-name-part-type="order">Terebellomorpha</tp:taxon-name-part></tp:taxon-name></named-content>; family: <named-content xmlns:xlink="http://www.w3.org/1999/xlink" content-type="dwc:family" xlink:type="simple"><tp:taxon-name><tp:taxon-name-part taxon-name-part-type="family">Pectinariidae</tp:taxon-name-part></tp:taxon-name></named-content>; genus: <named-content xmlns:xlink="http://www.w3.org/1999/xlink" content-type="dwc:genus" xlink:type="simple"><tp:taxon-name><tp:taxon-name-part taxon-name-part-type="genus">Pectinaria</tp:taxon-name-part></tp:taxon-name></named-content>; specificEpithet: <named-content xmlns:xlink="http://www.w3.org/1999/xlink" content-type="dwc:specificEpithet" xlink:type="simple"><italic><tp:taxon-name><tp:taxon-name-part taxon-name-part-type="genus" reg="Pectinaria"/><tp:taxon-name-part taxon-name-part-type="species" reg="santii">santii</tp:taxon-name-part></tp:taxon-name></italic></named-content>; taxonRank: <named-content xmlns:xlink="http://www.w3.org/1999/xlink" content-type="dwc:taxonRank" xlink:type="simple">species</named-content>; taxonomicStatus: <named-content xmlns:xlink="http://www.w3.org/1999/xlink" content-type="dwc:taxonomicStatus" xlink:type="simple">a</named-content>; <bold>Location:</bold> higherGeography: <named-content xmlns:xlink="http://www.w3.org/1999/xlink" content-type="dwc:higherGeography" xlink:type="simple">North America, México, Gulf of California</named-content>; continent: <named-content xmlns:xlink="http://www.w3.org/1999/xlink" content-type="dwc:continent" xlink:type="simple">America</named-content>; waterBody: <named-content xmlns:xlink="http://www.w3.org/1999/xlink" content-type="dwc:waterBody" xlink:type="simple">Gulf of California</named-content>; country: <named-content xmlns:xlink="http://www.w3.org/1999/xlink" content-type="dwc:country" xlink:type="simple">Mexico</named-content>; countryCode: <named-content xmlns:xlink="http://www.w3.org/1999/xlink" content-type="dwc:countryCode" xlink:type="simple">MX</named-content>; stateProvince: <named-content xmlns:xlink="http://www.w3.org/1999/xlink" content-type="dwc:stateProvince" xlink:type="simple">Sinaloa</named-content>; municipality: <named-content xmlns:xlink="http://www.w3.org/1999/xlink" content-type="dwc:municipality" xlink:type="simple">Ahome</named-content>; locality: <named-content xmlns:xlink="http://www.w3.org/1999/xlink" content-type="dwc:locality" xlink:type="simple">El Mavirí</named-content>; verbatimDepth: <named-content xmlns:xlink="http://www.w3.org/1999/xlink" content-type="dwc:verbatimDepth" xlink:type="simple">0.2 m</named-content>; verbatimLatitude: <named-content xmlns:xlink="http://www.w3.org/1999/xlink" content-type="dwc:verbatimLatitude" xlink:type="simple">25º34’55’’N</named-content>; verbatimLongitude: <named-content xmlns:xlink="http://www.w3.org/1999/xlink" content-type="dwc:verbatimLongitude" xlink:type="simple">109º6’53’’W</named-content>; <bold>Identification:</bold> identifiedBy: <named-content xmlns:xlink="http://www.w3.org/1999/xlink" content-type="dwc:identifiedBy" xlink:type="simple">María Ana Tovar-Hernández</named-content>; <bold>Event:</bold> samplingEffort: <named-content xmlns:xlink="http://www.w3.org/1999/xlink" content-type="dwc:samplingEffort" xlink:type="simple">2 collectors, 2 hours sampling</named-content>; year: <named-content xmlns:xlink="http://www.w3.org/1999/xlink" content-type="dwc:year" xlink:type="simple">2021</named-content>; month: <named-content xmlns:xlink="http://www.w3.org/1999/xlink" content-type="dwc:month" xlink:type="simple">April</named-content>; day: <named-content xmlns:xlink="http://www.w3.org/1999/xlink" content-type="dwc:day" xlink:type="simple">8</named-content>; habitat: <named-content xmlns:xlink="http://www.w3.org/1999/xlink" content-type="dwc:habitat" xlink:type="simple">Estuary</named-content>; fieldNumber: <named-content xmlns:xlink="http://www.w3.org/1999/xlink" content-type="dwc:fieldNumber" xlink:type="simple">TOP-S-20210408-2</named-content>; <bold>Record Level:</bold> institutionID: <named-content xmlns:xlink="http://www.w3.org/1999/xlink" content-type="dwc:institutionID" xlink:type="simple">SCRIPPS</named-content>; collectionID: <named-content xmlns:xlink="http://www.w3.org/1999/xlink" content-type="dwc:collectionID" xlink:type="simple">SIO-BIC</named-content>; collectionCode: <named-content xmlns:xlink="http://www.w3.org/1999/xlink" content-type="dwc:collectionCode" xlink:type="simple">SIO-BIC A13453</named-content></p></list-item><list-item><p><bold>Type status:</bold> <named-content xmlns:xlink="http://www.w3.org/1999/xlink" content-type="dwc:typeStatus" xlink:type="simple">Paratype</named-content>. <bold>Occurrence:</bold> recordNumber: <named-content xmlns:xlink="http://www.w3.org/1999/xlink" content-type="dwc:recordNumber" xlink:type="simple">TOP-S-20210408-2</named-content>; individualCount: <named-content xmlns:xlink="http://www.w3.org/1999/xlink" content-type="dwc:individualCount" xlink:type="simple">7</named-content>; sex: <named-content xmlns:xlink="http://www.w3.org/1999/xlink" content-type="dwc:sex" xlink:type="simple">1 gravid female with asyncronous oocytes</named-content>; occurrenceID: <named-content xmlns:xlink="http://www.w3.org/1999/xlink" content-type="dwc:occurrenceID" xlink:type="simple">59359B71-4B6B-5455-873E-23FB78B13DC3</named-content>; <bold>Taxon:</bold> kingdom: <named-content xmlns:xlink="http://www.w3.org/1999/xlink" content-type="dwc:kingdom" xlink:type="simple"><tp:taxon-name><tp:taxon-name-part taxon-name-part-type="kingdom">Animalia</tp:taxon-name-part></tp:taxon-name></named-content>; phylum: <named-content xmlns:xlink="http://www.w3.org/1999/xlink" content-type="dwc:phylum" xlink:type="simple"><tp:taxon-name><tp:taxon-name-part taxon-name-part-type="phylum">Annelida</tp:taxon-name-part></tp:taxon-name></named-content>; class: <named-content xmlns:xlink="http://www.w3.org/1999/xlink" content-type="dwc:class" xlink:type="simple"><tp:taxon-name><tp:taxon-name-part taxon-name-part-type="class">Polychaeta</tp:taxon-name-part></tp:taxon-name></named-content>; order: <named-content xmlns:xlink="http://www.w3.org/1999/xlink" content-type="dwc:order" xlink:type="simple"><tp:taxon-name><tp:taxon-name-part taxon-name-part-type="order">Terebellomorpha</tp:taxon-name-part></tp:taxon-name></named-content>; family: <named-content xmlns:xlink="http://www.w3.org/1999/xlink" content-type="dwc:family" xlink:type="simple"><tp:taxon-name><tp:taxon-name-part taxon-name-part-type="family">Pectinariidae</tp:taxon-name-part></tp:taxon-name></named-content>; genus: <named-content xmlns:xlink="http://www.w3.org/1999/xlink" content-type="dwc:genus" xlink:type="simple"><tp:taxon-name><tp:taxon-name-part taxon-name-part-type="genus">Pectinaria</tp:taxon-name-part></tp:taxon-name></named-content>; specificEpithet: <named-content xmlns:xlink="http://www.w3.org/1999/xlink" content-type="dwc:specificEpithet" xlink:type="simple"><italic><tp:taxon-name><tp:taxon-name-part taxon-name-part-type="genus" reg="Pectinaria"/><tp:taxon-name-part taxon-name-part-type="species" reg="santii">santii</tp:taxon-name-part></tp:taxon-name></italic></named-content>; taxonRank: <named-content xmlns:xlink="http://www.w3.org/1999/xlink" content-type="dwc:taxonRank" xlink:type="simple">species</named-content>; taxonomicStatus: <named-content xmlns:xlink="http://www.w3.org/1999/xlink" content-type="dwc:taxonomicStatus" xlink:type="simple">a</named-content>; <bold>Location:</bold> higherGeography: <named-content xmlns:xlink="http://www.w3.org/1999/xlink" content-type="dwc:higherGeography" xlink:type="simple">North America, México, Gulf of California</named-content>; continent: <named-content xmlns:xlink="http://www.w3.org/1999/xlink" content-type="dwc:continent" xlink:type="simple">America</named-content>; waterBody: <named-content xmlns:xlink="http://www.w3.org/1999/xlink" content-type="dwc:waterBody" xlink:type="simple">Gulf of California</named-content>; country: <named-content xmlns:xlink="http://www.w3.org/1999/xlink" content-type="dwc:country" xlink:type="simple">Mexico</named-content>; countryCode: <named-content xmlns:xlink="http://www.w3.org/1999/xlink" content-type="dwc:countryCode" xlink:type="simple">MX</named-content>; stateProvince: <named-content xmlns:xlink="http://www.w3.org/1999/xlink" content-type="dwc:stateProvince" xlink:type="simple">Sinaloa</named-content>; municipality: <named-content xmlns:xlink="http://www.w3.org/1999/xlink" content-type="dwc:municipality" xlink:type="simple">Ahome</named-content>; locality: <named-content xmlns:xlink="http://www.w3.org/1999/xlink" content-type="dwc:locality" xlink:type="simple">El Mavirí</named-content>; verbatimDepth: <named-content xmlns:xlink="http://www.w3.org/1999/xlink" content-type="dwc:verbatimDepth" xlink:type="simple">0.2 m</named-content>; verbatimLatitude: <named-content xmlns:xlink="http://www.w3.org/1999/xlink" content-type="dwc:verbatimLatitude" xlink:type="simple">25º34’55’’N</named-content>; verbatimLongitude: <named-content xmlns:xlink="http://www.w3.org/1999/xlink" content-type="dwc:verbatimLongitude" xlink:type="simple">109º6’53’’W</named-content>; <bold>Identification:</bold> identifiedBy: <named-content xmlns:xlink="http://www.w3.org/1999/xlink" content-type="dwc:identifiedBy" xlink:type="simple">María Ana Tovar-Hernández</named-content>; <bold>Event:</bold> samplingEffort: <named-content xmlns:xlink="http://www.w3.org/1999/xlink" content-type="dwc:samplingEffort" xlink:type="simple">2 collectors, 2 hours sampling</named-content>; year: <named-content xmlns:xlink="http://www.w3.org/1999/xlink" content-type="dwc:year" xlink:type="simple">2021</named-content>; month: <named-content xmlns:xlink="http://www.w3.org/1999/xlink" content-type="dwc:month" xlink:type="simple">April</named-content>; day: <named-content xmlns:xlink="http://www.w3.org/1999/xlink" content-type="dwc:day" xlink:type="simple">8</named-content>; habitat: <named-content xmlns:xlink="http://www.w3.org/1999/xlink" content-type="dwc:habitat" xlink:type="simple">Estuary</named-content>; fieldNumber: <named-content xmlns:xlink="http://www.w3.org/1999/xlink" content-type="dwc:fieldNumber" xlink:type="simple">TOP-S-20210408-2</named-content>; <bold>Record Level:</bold> institutionID: <named-content xmlns:xlink="http://www.w3.org/1999/xlink" content-type="dwc:institutionID" xlink:type="simple">UANL</named-content>; collectionID: <named-content xmlns:xlink="http://www.w3.org/1999/xlink" content-type="dwc:collectionID" xlink:type="simple">UANL NL INV 002-05-09</named-content>; collectionCode: <named-content xmlns:xlink="http://www.w3.org/1999/xlink" content-type="dwc:collectionCode" xlink:type="simple">UANL 8152</named-content></p></list-item><list-item><p><bold>Type status:</bold> <named-content xmlns:xlink="http://www.w3.org/1999/xlink" content-type="dwc:typeStatus" xlink:type="simple">Paratype</named-content>. <bold>Occurrence:</bold> recordNumber: <named-content xmlns:xlink="http://www.w3.org/1999/xlink" content-type="dwc:recordNumber" xlink:type="simple">TOP-S-20210408-2</named-content>; individualCount: <named-content xmlns:xlink="http://www.w3.org/1999/xlink" content-type="dwc:individualCount" xlink:type="simple">5</named-content>; occurrenceID: <named-content xmlns:xlink="http://www.w3.org/1999/xlink" content-type="dwc:occurrenceID" xlink:type="simple">359902DE-2541-5F1A-B236-386771437CD7</named-content>; <bold>Taxon:</bold> kingdom: <named-content xmlns:xlink="http://www.w3.org/1999/xlink" content-type="dwc:kingdom" xlink:type="simple"><tp:taxon-name><tp:taxon-name-part taxon-name-part-type="kingdom">Animalia</tp:taxon-name-part></tp:taxon-name></named-content>; phylum: <named-content xmlns:xlink="http://www.w3.org/1999/xlink" content-type="dwc:phylum" xlink:type="simple"><tp:taxon-name><tp:taxon-name-part taxon-name-part-type="phylum">Annelida</tp:taxon-name-part></tp:taxon-name></named-content>; class: <named-content xmlns:xlink="http://www.w3.org/1999/xlink" content-type="dwc:class" xlink:type="simple"><tp:taxon-name><tp:taxon-name-part taxon-name-part-type="class">Polychaeta</tp:taxon-name-part></tp:taxon-name></named-content>; order: <named-content xmlns:xlink="http://www.w3.org/1999/xlink" content-type="dwc:order" xlink:type="simple"><tp:taxon-name><tp:taxon-name-part taxon-name-part-type="order">Terebellomorpha</tp:taxon-name-part></tp:taxon-name></named-content>; family: <named-content xmlns:xlink="http://www.w3.org/1999/xlink" content-type="dwc:family" xlink:type="simple"><tp:taxon-name><tp:taxon-name-part taxon-name-part-type="family">Pectinariidae</tp:taxon-name-part></tp:taxon-name></named-content>; genus: <named-content xmlns:xlink="http://www.w3.org/1999/xlink" content-type="dwc:genus" xlink:type="simple"><tp:taxon-name><tp:taxon-name-part taxon-name-part-type="genus">Pectinaria</tp:taxon-name-part></tp:taxon-name></named-content>; specificEpithet: <named-content xmlns:xlink="http://www.w3.org/1999/xlink" content-type="dwc:specificEpithet" xlink:type="simple"><italic><tp:taxon-name><tp:taxon-name-part taxon-name-part-type="genus" reg="Pectinaria"/><tp:taxon-name-part taxon-name-part-type="species" reg="santii">santii</tp:taxon-name-part></tp:taxon-name></italic></named-content>; taxonRank: <named-content xmlns:xlink="http://www.w3.org/1999/xlink" content-type="dwc:taxonRank" xlink:type="simple">species</named-content>; taxonomicStatus: <named-content xmlns:xlink="http://www.w3.org/1999/xlink" content-type="dwc:taxonomicStatus" xlink:type="simple">a</named-content>; <bold>Location:</bold> higherGeography: <named-content xmlns:xlink="http://www.w3.org/1999/xlink" content-type="dwc:higherGeography" xlink:type="simple">North America, México, Gulf of California</named-content>; continent: <named-content xmlns:xlink="http://www.w3.org/1999/xlink" content-type="dwc:continent" xlink:type="simple">America</named-content>; waterBody: <named-content xmlns:xlink="http://www.w3.org/1999/xlink" content-type="dwc:waterBody" xlink:type="simple">Gulf of California</named-content>; country: <named-content xmlns:xlink="http://www.w3.org/1999/xlink" content-type="dwc:country" xlink:type="simple">Mexico</named-content>; countryCode: <named-content xmlns:xlink="http://www.w3.org/1999/xlink" content-type="dwc:countryCode" xlink:type="simple">MX</named-content>; stateProvince: <named-content xmlns:xlink="http://www.w3.org/1999/xlink" content-type="dwc:stateProvince" xlink:type="simple">Sinaloa</named-content>; municipality: <named-content xmlns:xlink="http://www.w3.org/1999/xlink" content-type="dwc:municipality" xlink:type="simple">Ahome</named-content>; locality: <named-content xmlns:xlink="http://www.w3.org/1999/xlink" content-type="dwc:locality" xlink:type="simple">El Mavirí</named-content>; verbatimDepth: <named-content xmlns:xlink="http://www.w3.org/1999/xlink" content-type="dwc:verbatimDepth" xlink:type="simple">0.2 m</named-content>; verbatimLatitude: <named-content xmlns:xlink="http://www.w3.org/1999/xlink" content-type="dwc:verbatimLatitude" xlink:type="simple">25º34’55’’N</named-content>; verbatimLongitude: <named-content xmlns:xlink="http://www.w3.org/1999/xlink" content-type="dwc:verbatimLongitude" xlink:type="simple">109º6’53’’W</named-content>; <bold>Identification:</bold> identifiedBy: <named-content xmlns:xlink="http://www.w3.org/1999/xlink" content-type="dwc:identifiedBy" xlink:type="simple">María Ana Tovar-Hernández</named-content>; <bold>Event:</bold> samplingEffort: <named-content xmlns:xlink="http://www.w3.org/1999/xlink" content-type="dwc:samplingEffort" xlink:type="simple">2 collectors, 2 hours sampling</named-content>; year: <named-content xmlns:xlink="http://www.w3.org/1999/xlink" content-type="dwc:year" xlink:type="simple">2021</named-content>; month: <named-content xmlns:xlink="http://www.w3.org/1999/xlink" content-type="dwc:month" xlink:type="simple">April</named-content>; day: <named-content xmlns:xlink="http://www.w3.org/1999/xlink" content-type="dwc:day" xlink:type="simple">8</named-content>; habitat: <named-content xmlns:xlink="http://www.w3.org/1999/xlink" content-type="dwc:habitat" xlink:type="simple">Estuary</named-content>; fieldNumber: <named-content xmlns:xlink="http://www.w3.org/1999/xlink" content-type="dwc:fieldNumber" xlink:type="simple">TOP-S-20210408-2</named-content>; <bold>Record Level:</bold> institutionID: <named-content xmlns:xlink="http://www.w3.org/1999/xlink" content-type="dwc:institutionID" xlink:type="simple">UNAM-ICML</named-content>; collectionID: <named-content xmlns:xlink="http://www.w3.org/1999/xlink" content-type="dwc:collectionID" xlink:type="simple">ICML-EMU</named-content>; collectionCode: <named-content xmlns:xlink="http://www.w3.org/1999/xlink" content-type="dwc:collectionCode" xlink:type="simple">ICML-EMU-13290</named-content></p></list-item><list-item><p><bold>Type status:</bold> <named-content xmlns:xlink="http://www.w3.org/1999/xlink" content-type="dwc:typeStatus" xlink:type="simple">Paratype</named-content>. <bold>Occurrence:</bold> recordNumber: <named-content xmlns:xlink="http://www.w3.org/1999/xlink" content-type="dwc:recordNumber" xlink:type="simple">TOP-S-20210408-2</named-content>; individualCount: <named-content xmlns:xlink="http://www.w3.org/1999/xlink" content-type="dwc:individualCount" xlink:type="simple">5</named-content>; sex: <named-content xmlns:xlink="http://www.w3.org/1999/xlink" content-type="dwc:sex" xlink:type="simple">1 gravid female with asyncronous oocytes</named-content>; occurrenceID: <named-content xmlns:xlink="http://www.w3.org/1999/xlink" content-type="dwc:occurrenceID" xlink:type="simple">5E249DF2-F6AB-5175-BE70-8764BD28BF9A</named-content>; <bold>Taxon:</bold> kingdom: <named-content xmlns:xlink="http://www.w3.org/1999/xlink" content-type="dwc:kingdom" xlink:type="simple"><tp:taxon-name><tp:taxon-name-part taxon-name-part-type="kingdom">Animalia</tp:taxon-name-part></tp:taxon-name></named-content>; phylum: <named-content xmlns:xlink="http://www.w3.org/1999/xlink" content-type="dwc:phylum" xlink:type="simple"><tp:taxon-name><tp:taxon-name-part taxon-name-part-type="phylum">Annelida</tp:taxon-name-part></tp:taxon-name></named-content>; class: <named-content xmlns:xlink="http://www.w3.org/1999/xlink" content-type="dwc:class" xlink:type="simple"><tp:taxon-name><tp:taxon-name-part taxon-name-part-type="class">Polychaeta</tp:taxon-name-part></tp:taxon-name></named-content>; order: <named-content xmlns:xlink="http://www.w3.org/1999/xlink" content-type="dwc:order" xlink:type="simple"><tp:taxon-name><tp:taxon-name-part taxon-name-part-type="order">Terebellomorpha</tp:taxon-name-part></tp:taxon-name></named-content>; family: <named-content xmlns:xlink="http://www.w3.org/1999/xlink" content-type="dwc:family" xlink:type="simple"><tp:taxon-name><tp:taxon-name-part taxon-name-part-type="family">Pectinariidae</tp:taxon-name-part></tp:taxon-name></named-content>; genus: <named-content xmlns:xlink="http://www.w3.org/1999/xlink" content-type="dwc:genus" xlink:type="simple"><tp:taxon-name><tp:taxon-name-part taxon-name-part-type="genus">Pectinaria</tp:taxon-name-part></tp:taxon-name></named-content>; specificEpithet: <named-content xmlns:xlink="http://www.w3.org/1999/xlink" content-type="dwc:specificEpithet" xlink:type="simple"><italic><tp:taxon-name><tp:taxon-name-part taxon-name-part-type="genus" reg="Pectinaria"/><tp:taxon-name-part taxon-name-part-type="species" reg="santii">santii</tp:taxon-name-part></tp:taxon-name></italic></named-content>; taxonRank: <named-content xmlns:xlink="http://www.w3.org/1999/xlink" content-type="dwc:taxonRank" xlink:type="simple">species</named-content>; taxonomicStatus: <named-content xmlns:xlink="http://www.w3.org/1999/xlink" content-type="dwc:taxonomicStatus" xlink:type="simple">a</named-content>; <bold>Location:</bold> higherGeography: <named-content xmlns:xlink="http://www.w3.org/1999/xlink" content-type="dwc:higherGeography" xlink:type="simple">North America, México, Gulf of California</named-content>; continent: <named-content xmlns:xlink="http://www.w3.org/1999/xlink" content-type="dwc:continent" xlink:type="simple">America</named-content>; waterBody: <named-content xmlns:xlink="http://www.w3.org/1999/xlink" content-type="dwc:waterBody" xlink:type="simple">Gulf of California</named-content>; country: <named-content xmlns:xlink="http://www.w3.org/1999/xlink" content-type="dwc:country" xlink:type="simple">Mexico</named-content>; countryCode: <named-content xmlns:xlink="http://www.w3.org/1999/xlink" content-type="dwc:countryCode" xlink:type="simple">MX</named-content>; stateProvince: <named-content xmlns:xlink="http://www.w3.org/1999/xlink" content-type="dwc:stateProvince" xlink:type="simple">Sinaloa</named-content>; municipality: <named-content xmlns:xlink="http://www.w3.org/1999/xlink" content-type="dwc:municipality" xlink:type="simple">Ahome</named-content>; locality: <named-content xmlns:xlink="http://www.w3.org/1999/xlink" content-type="dwc:locality" xlink:type="simple">El Mavirí</named-content>; verbatimDepth: <named-content xmlns:xlink="http://www.w3.org/1999/xlink" content-type="dwc:verbatimDepth" xlink:type="simple">0.2 m</named-content>; verbatimLatitude: <named-content xmlns:xlink="http://www.w3.org/1999/xlink" content-type="dwc:verbatimLatitude" xlink:type="simple">25º34’55’’N</named-content>; verbatimLongitude: <named-content xmlns:xlink="http://www.w3.org/1999/xlink" content-type="dwc:verbatimLongitude" xlink:type="simple">109º6’53’’W</named-content>; <bold>Identification:</bold> identifiedBy: <named-content xmlns:xlink="http://www.w3.org/1999/xlink" content-type="dwc:identifiedBy" xlink:type="simple">María Ana Tovar-Hernández</named-content>; <bold>Event:</bold> samplingEffort: <named-content xmlns:xlink="http://www.w3.org/1999/xlink" content-type="dwc:samplingEffort" xlink:type="simple">2 collectors, 2 hours sampling</named-content>; year: <named-content xmlns:xlink="http://www.w3.org/1999/xlink" content-type="dwc:year" xlink:type="simple">2021</named-content>; month: <named-content xmlns:xlink="http://www.w3.org/1999/xlink" content-type="dwc:month" xlink:type="simple">April</named-content>; day: <named-content xmlns:xlink="http://www.w3.org/1999/xlink" content-type="dwc:day" xlink:type="simple">8</named-content>; habitat: <named-content xmlns:xlink="http://www.w3.org/1999/xlink" content-type="dwc:habitat" xlink:type="simple">Estuary</named-content>; fieldNumber: <named-content xmlns:xlink="http://www.w3.org/1999/xlink" content-type="dwc:fieldNumber" xlink:type="simple">TOP-S-20210408-2</named-content>; <bold>Record Level:</bold> institutionID: <named-content xmlns:xlink="http://www.w3.org/1999/xlink" content-type="dwc:institutionID" xlink:type="simple">UNAM-ICML</named-content>; collectionID: <named-content xmlns:xlink="http://www.w3.org/1999/xlink" content-type="dwc:collectionID" xlink:type="simple">CNAP-ICML UNAM</named-content>; collectionCode: <named-content xmlns:xlink="http://www.w3.org/1999/xlink" content-type="dwc:collectionCode" xlink:type="simple">POP-67-001</named-content></p></list-item><list-item><p><bold>Type status:</bold> <named-content xmlns:xlink="http://www.w3.org/1999/xlink" content-type="dwc:typeStatus" xlink:type="simple">Paratype</named-content>. <bold>Occurrence:</bold> recordNumber: <named-content xmlns:xlink="http://www.w3.org/1999/xlink" content-type="dwc:recordNumber" xlink:type="simple">TOP-S-20210408-2</named-content>; individualCount: <named-content xmlns:xlink="http://www.w3.org/1999/xlink" content-type="dwc:individualCount" xlink:type="simple">5</named-content>; occurrenceID: <named-content xmlns:xlink="http://www.w3.org/1999/xlink" content-type="dwc:occurrenceID" xlink:type="simple">E649117D-3138-51C1-B026-3D400AF45415</named-content>; <bold>Taxon:</bold> kingdom: <named-content xmlns:xlink="http://www.w3.org/1999/xlink" content-type="dwc:kingdom" xlink:type="simple"><tp:taxon-name><tp:taxon-name-part taxon-name-part-type="kingdom">Animalia</tp:taxon-name-part></tp:taxon-name></named-content>; phylum: <named-content xmlns:xlink="http://www.w3.org/1999/xlink" content-type="dwc:phylum" xlink:type="simple"><tp:taxon-name><tp:taxon-name-part taxon-name-part-type="phylum">Annelida</tp:taxon-name-part></tp:taxon-name></named-content>; class: <named-content xmlns:xlink="http://www.w3.org/1999/xlink" content-type="dwc:class" xlink:type="simple"><tp:taxon-name><tp:taxon-name-part taxon-name-part-type="class">Polychaeta</tp:taxon-name-part></tp:taxon-name></named-content>; order: <named-content xmlns:xlink="http://www.w3.org/1999/xlink" content-type="dwc:order" xlink:type="simple"><tp:taxon-name><tp:taxon-name-part taxon-name-part-type="order">Terebellomorpha</tp:taxon-name-part></tp:taxon-name></named-content>; family: <named-content xmlns:xlink="http://www.w3.org/1999/xlink" content-type="dwc:family" xlink:type="simple"><tp:taxon-name><tp:taxon-name-part taxon-name-part-type="family">Pectinariidae</tp:taxon-name-part></tp:taxon-name></named-content>; genus: <named-content xmlns:xlink="http://www.w3.org/1999/xlink" content-type="dwc:genus" xlink:type="simple"><tp:taxon-name><tp:taxon-name-part taxon-name-part-type="genus">Pectinaria</tp:taxon-name-part></tp:taxon-name></named-content>; specificEpithet: <named-content xmlns:xlink="http://www.w3.org/1999/xlink" content-type="dwc:specificEpithet" xlink:type="simple"><italic><tp:taxon-name><tp:taxon-name-part taxon-name-part-type="genus" reg="Pectinaria"/><tp:taxon-name-part taxon-name-part-type="species" reg="santii">santii</tp:taxon-name-part></tp:taxon-name></italic></named-content>; taxonRank: <named-content xmlns:xlink="http://www.w3.org/1999/xlink" content-type="dwc:taxonRank" xlink:type="simple">species</named-content>; taxonomicStatus: <named-content xmlns:xlink="http://www.w3.org/1999/xlink" content-type="dwc:taxonomicStatus" xlink:type="simple">a</named-content>; <bold>Location:</bold> higherGeography: <named-content xmlns:xlink="http://www.w3.org/1999/xlink" content-type="dwc:higherGeography" xlink:type="simple">North America, México, Gulf of California</named-content>; continent: <named-content xmlns:xlink="http://www.w3.org/1999/xlink" content-type="dwc:continent" xlink:type="simple">America</named-content>; waterBody: <named-content xmlns:xlink="http://www.w3.org/1999/xlink" content-type="dwc:waterBody" xlink:type="simple">Gulf of California</named-content>; country: <named-content xmlns:xlink="http://www.w3.org/1999/xlink" content-type="dwc:country" xlink:type="simple">Mexico</named-content>; countryCode: <named-content xmlns:xlink="http://www.w3.org/1999/xlink" content-type="dwc:countryCode" xlink:type="simple">MX</named-content>; stateProvince: <named-content xmlns:xlink="http://www.w3.org/1999/xlink" content-type="dwc:stateProvince" xlink:type="simple">Sinaloa</named-content>; municipality: <named-content xmlns:xlink="http://www.w3.org/1999/xlink" content-type="dwc:municipality" xlink:type="simple">Ahome</named-content>; locality: <named-content xmlns:xlink="http://www.w3.org/1999/xlink" content-type="dwc:locality" xlink:type="simple">El Mavirí</named-content>; verbatimDepth: <named-content xmlns:xlink="http://www.w3.org/1999/xlink" content-type="dwc:verbatimDepth" xlink:type="simple">0.2 m</named-content>; verbatimLatitude: <named-content xmlns:xlink="http://www.w3.org/1999/xlink" content-type="dwc:verbatimLatitude" xlink:type="simple">25º34’55’’N</named-content>; verbatimLongitude: <named-content xmlns:xlink="http://www.w3.org/1999/xlink" content-type="dwc:verbatimLongitude" xlink:type="simple">109º6’53’’W</named-content>; <bold>Identification:</bold> identifiedBy: <named-content xmlns:xlink="http://www.w3.org/1999/xlink" content-type="dwc:identifiedBy" xlink:type="simple">María Ana Tovar-Hernández</named-content>; <bold>Event:</bold> samplingEffort: <named-content xmlns:xlink="http://www.w3.org/1999/xlink" content-type="dwc:samplingEffort" xlink:type="simple">2 collectors, 2 hours sampling</named-content>; year: <named-content xmlns:xlink="http://www.w3.org/1999/xlink" content-type="dwc:year" xlink:type="simple">2021</named-content>; month: <named-content xmlns:xlink="http://www.w3.org/1999/xlink" content-type="dwc:month" xlink:type="simple">April</named-content>; day: <named-content xmlns:xlink="http://www.w3.org/1999/xlink" content-type="dwc:day" xlink:type="simple">8</named-content>; habitat: <named-content xmlns:xlink="http://www.w3.org/1999/xlink" content-type="dwc:habitat" xlink:type="simple">Estuary</named-content>; fieldNumber: <named-content xmlns:xlink="http://www.w3.org/1999/xlink" content-type="dwc:fieldNumber" xlink:type="simple">TOP-S-20210408-2</named-content>; <bold>Record Level:</bold> institutionID: <named-content xmlns:xlink="http://www.w3.org/1999/xlink" content-type="dwc:institutionID" xlink:type="simple">ECOSUR</named-content>; collectionID: <named-content xmlns:xlink="http://www.w3.org/1999/xlink" content-type="dwc:collectionID" xlink:type="simple">ECOSUR QNR.IN.021.0497</named-content>; collectionCode: <named-content xmlns:xlink="http://www.w3.org/1999/xlink" content-type="dwc:collectionCode" xlink:type="simple">ECOSUR 0306</named-content></p></list-item><list-item><p><bold>Type status:</bold> <named-content xmlns:xlink="http://www.w3.org/1999/xlink" content-type="dwc:typeStatus" xlink:type="simple">Paratype</named-content>. <bold>Occurrence:</bold> recordNumber: <named-content xmlns:xlink="http://www.w3.org/1999/xlink" content-type="dwc:recordNumber" xlink:type="simple">TOP-S-20210408-2</named-content>; individualCount: <named-content xmlns:xlink="http://www.w3.org/1999/xlink" content-type="dwc:individualCount" xlink:type="simple">4</named-content>; occurrenceID: <named-content xmlns:xlink="http://www.w3.org/1999/xlink" content-type="dwc:occurrenceID" xlink:type="simple">365BD068-520D-53AD-8867-6E482612AD6E</named-content>; <bold>Taxon:</bold> kingdom: <named-content xmlns:xlink="http://www.w3.org/1999/xlink" content-type="dwc:kingdom" xlink:type="simple"><tp:taxon-name><tp:taxon-name-part taxon-name-part-type="kingdom">Animalia</tp:taxon-name-part></tp:taxon-name></named-content>; phylum: <named-content xmlns:xlink="http://www.w3.org/1999/xlink" content-type="dwc:phylum" xlink:type="simple"><tp:taxon-name><tp:taxon-name-part taxon-name-part-type="phylum">Annelida</tp:taxon-name-part></tp:taxon-name></named-content>; class: <named-content xmlns:xlink="http://www.w3.org/1999/xlink" content-type="dwc:class" xlink:type="simple"><tp:taxon-name><tp:taxon-name-part taxon-name-part-type="class">Polychaeta</tp:taxon-name-part></tp:taxon-name></named-content>; order: <named-content xmlns:xlink="http://www.w3.org/1999/xlink" content-type="dwc:order" xlink:type="simple"><tp:taxon-name><tp:taxon-name-part taxon-name-part-type="order">Terebellomorpha</tp:taxon-name-part></tp:taxon-name></named-content>; family: <named-content xmlns:xlink="http://www.w3.org/1999/xlink" content-type="dwc:family" xlink:type="simple"><tp:taxon-name><tp:taxon-name-part taxon-name-part-type="family">Pectinariidae</tp:taxon-name-part></tp:taxon-name></named-content>; genus: <named-content xmlns:xlink="http://www.w3.org/1999/xlink" content-type="dwc:genus" xlink:type="simple"><tp:taxon-name><tp:taxon-name-part taxon-name-part-type="genus">Pectinaria</tp:taxon-name-part></tp:taxon-name></named-content>; specificEpithet: <named-content xmlns:xlink="http://www.w3.org/1999/xlink" content-type="dwc:specificEpithet" xlink:type="simple"><italic><tp:taxon-name><tp:taxon-name-part taxon-name-part-type="genus" reg="Pectinaria"/><tp:taxon-name-part taxon-name-part-type="species" reg="santii">santii</tp:taxon-name-part></tp:taxon-name></italic></named-content>; taxonRank: <named-content xmlns:xlink="http://www.w3.org/1999/xlink" content-type="dwc:taxonRank" xlink:type="simple">species</named-content>; taxonomicStatus: <named-content xmlns:xlink="http://www.w3.org/1999/xlink" content-type="dwc:taxonomicStatus" xlink:type="simple">a</named-content>; <bold>Location:</bold> higherGeography: <named-content xmlns:xlink="http://www.w3.org/1999/xlink" content-type="dwc:higherGeography" xlink:type="simple">North America, México, Gulf of California</named-content>; continent: <named-content xmlns:xlink="http://www.w3.org/1999/xlink" content-type="dwc:continent" xlink:type="simple">America</named-content>; waterBody: <named-content xmlns:xlink="http://www.w3.org/1999/xlink" content-type="dwc:waterBody" xlink:type="simple">Gulf of California</named-content>; country: <named-content xmlns:xlink="http://www.w3.org/1999/xlink" content-type="dwc:country" xlink:type="simple">Mexico</named-content>; countryCode: <named-content xmlns:xlink="http://www.w3.org/1999/xlink" content-type="dwc:countryCode" xlink:type="simple">MX</named-content>; stateProvince: <named-content xmlns:xlink="http://www.w3.org/1999/xlink" content-type="dwc:stateProvince" xlink:type="simple">Sinaloa</named-content>; municipality: <named-content xmlns:xlink="http://www.w3.org/1999/xlink" content-type="dwc:municipality" xlink:type="simple">Ahome</named-content>; locality: <named-content xmlns:xlink="http://www.w3.org/1999/xlink" content-type="dwc:locality" xlink:type="simple">El Mavirí</named-content>; verbatimDepth: <named-content xmlns:xlink="http://www.w3.org/1999/xlink" content-type="dwc:verbatimDepth" xlink:type="simple">0.2 m</named-content>; verbatimLatitude: <named-content xmlns:xlink="http://www.w3.org/1999/xlink" content-type="dwc:verbatimLatitude" xlink:type="simple">25º34’55’’N</named-content>; verbatimLongitude: <named-content xmlns:xlink="http://www.w3.org/1999/xlink" content-type="dwc:verbatimLongitude" xlink:type="simple">109º6’53’’W</named-content>; <bold>Identification:</bold> identifiedBy: <named-content xmlns:xlink="http://www.w3.org/1999/xlink" content-type="dwc:identifiedBy" xlink:type="simple">María Ana Tovar-Hernández</named-content>; <bold>Event:</bold> samplingEffort: <named-content xmlns:xlink="http://www.w3.org/1999/xlink" content-type="dwc:samplingEffort" xlink:type="simple">2 collectors, 2 hours sampling</named-content>; year: <named-content xmlns:xlink="http://www.w3.org/1999/xlink" content-type="dwc:year" xlink:type="simple">2021</named-content>; month: <named-content xmlns:xlink="http://www.w3.org/1999/xlink" content-type="dwc:month" xlink:type="simple">April</named-content>; day: <named-content xmlns:xlink="http://www.w3.org/1999/xlink" content-type="dwc:day" xlink:type="simple">8</named-content>; habitat: <named-content xmlns:xlink="http://www.w3.org/1999/xlink" content-type="dwc:habitat" xlink:type="simple">Estuary</named-content>; fieldNumber: <named-content xmlns:xlink="http://www.w3.org/1999/xlink" content-type="dwc:fieldNumber" xlink:type="simple">TOP-S-20210408-2</named-content>; <bold>Record Level:</bold> institutionID: <named-content xmlns:xlink="http://www.w3.org/1999/xlink" content-type="dwc:institutionID" xlink:type="simple">GEOMARE</named-content>; collectionID: <named-content xmlns:xlink="http://www.w3.org/1999/xlink" content-type="dwc:collectionID" xlink:type="simple">GEOMARE</named-content>; collectionCode: <named-content xmlns:xlink="http://www.w3.org/1999/xlink" content-type="dwc:collectionCode" xlink:type="simple">GEOMARE 009</named-content></p></list-item><list-item><p><bold>Type status:</bold> <named-content xmlns:xlink="http://www.w3.org/1999/xlink" content-type="dwc:typeStatus" xlink:type="simple">Other material</named-content>. <bold>Occurrence:</bold> recordNumber: <named-content xmlns:xlink="http://www.w3.org/1999/xlink" content-type="dwc:recordNumber" xlink:type="simple">MANA-S-20210520</named-content>; recordedBy: <named-content xmlns:xlink="http://www.w3.org/1999/xlink" content-type="dwc:recordedBy" xlink:type="simple">Patricia Salazar-Silva</named-content>; individualCount: <named-content xmlns:xlink="http://www.w3.org/1999/xlink" content-type="dwc:individualCount" xlink:type="simple">2</named-content>; occurrenceID: <named-content xmlns:xlink="http://www.w3.org/1999/xlink" content-type="dwc:occurrenceID" xlink:type="simple">CF9988FC-092B-594B-AC5F-543BB619E34E</named-content>; <bold>Taxon:</bold> kingdom: <named-content xmlns:xlink="http://www.w3.org/1999/xlink" content-type="dwc:kingdom" xlink:type="simple"><tp:taxon-name><tp:taxon-name-part taxon-name-part-type="kingdom">Animalia</tp:taxon-name-part></tp:taxon-name></named-content>; phylum: <named-content xmlns:xlink="http://www.w3.org/1999/xlink" content-type="dwc:phylum" xlink:type="simple"><tp:taxon-name><tp:taxon-name-part taxon-name-part-type="phylum">Annelida</tp:taxon-name-part></tp:taxon-name></named-content>; class: <named-content xmlns:xlink="http://www.w3.org/1999/xlink" content-type="dwc:class" xlink:type="simple"><tp:taxon-name><tp:taxon-name-part taxon-name-part-type="class">Polychaeta</tp:taxon-name-part></tp:taxon-name></named-content>; order: <named-content xmlns:xlink="http://www.w3.org/1999/xlink" content-type="dwc:order" xlink:type="simple"><tp:taxon-name><tp:taxon-name-part taxon-name-part-type="order">Terebellomorpha</tp:taxon-name-part></tp:taxon-name></named-content>; family: <named-content xmlns:xlink="http://www.w3.org/1999/xlink" content-type="dwc:family" xlink:type="simple"><tp:taxon-name><tp:taxon-name-part taxon-name-part-type="family">Pectinariidae</tp:taxon-name-part></tp:taxon-name></named-content>; genus: <named-content xmlns:xlink="http://www.w3.org/1999/xlink" content-type="dwc:genus" xlink:type="simple"><tp:taxon-name><tp:taxon-name-part taxon-name-part-type="genus">Pectinaria</tp:taxon-name-part></tp:taxon-name></named-content>; specificEpithet: <named-content xmlns:xlink="http://www.w3.org/1999/xlink" content-type="dwc:specificEpithet" xlink:type="simple"><italic><tp:taxon-name><tp:taxon-name-part taxon-name-part-type="genus" reg="Pectinaria"/><tp:taxon-name-part taxon-name-part-type="species" reg="santii">santii</tp:taxon-name-part></tp:taxon-name></italic></named-content>; taxonRank: <named-content xmlns:xlink="http://www.w3.org/1999/xlink" content-type="dwc:taxonRank" xlink:type="simple">species</named-content>; <bold>Location:</bold> higherGeography: <named-content xmlns:xlink="http://www.w3.org/1999/xlink" content-type="dwc:higherGeography" xlink:type="simple">North America, México, Nayarit</named-content>; continent: <named-content xmlns:xlink="http://www.w3.org/1999/xlink" content-type="dwc:continent" xlink:type="simple">America</named-content>; country: <named-content xmlns:xlink="http://www.w3.org/1999/xlink" content-type="dwc:country" xlink:type="simple">Mexico</named-content>; countryCode: <named-content xmlns:xlink="http://www.w3.org/1999/xlink" content-type="dwc:countryCode" xlink:type="simple">MX</named-content>; stateProvince: <named-content xmlns:xlink="http://www.w3.org/1999/xlink" content-type="dwc:stateProvince" xlink:type="simple">Nayarit</named-content>; municipality: <named-content xmlns:xlink="http://www.w3.org/1999/xlink" content-type="dwc:municipality" xlink:type="simple">Santiago Ixcuintla</named-content>; locality: <named-content xmlns:xlink="http://www.w3.org/1999/xlink" content-type="dwc:locality" xlink:type="simple">Boca del Camichín</named-content>; verbatimDepth: <named-content xmlns:xlink="http://www.w3.org/1999/xlink" content-type="dwc:verbatimDepth" xlink:type="simple">0.2 m</named-content>; verbatimLatitude: <named-content xmlns:xlink="http://www.w3.org/1999/xlink" content-type="dwc:verbatimLatitude" xlink:type="simple">21°44'38.0" N</named-content>; verbatimLongitude: <named-content xmlns:xlink="http://www.w3.org/1999/xlink" content-type="dwc:verbatimLongitude" xlink:type="simple">105°29'26.2" W</named-content>; <bold>Identification:</bold> identifiedBy: <named-content xmlns:xlink="http://www.w3.org/1999/xlink" content-type="dwc:identifiedBy" xlink:type="simple">María Ana Tovar-Hernández</named-content>; <bold>Event:</bold> year: <named-content xmlns:xlink="http://www.w3.org/1999/xlink" content-type="dwc:year" xlink:type="simple">2021</named-content>; month: <named-content xmlns:xlink="http://www.w3.org/1999/xlink" content-type="dwc:month" xlink:type="simple">May</named-content>; day: <named-content xmlns:xlink="http://www.w3.org/1999/xlink" content-type="dwc:day" xlink:type="simple">20</named-content>; habitat: <named-content xmlns:xlink="http://www.w3.org/1999/xlink" content-type="dwc:habitat" xlink:type="simple">Estuary</named-content>; fieldNumber: <named-content xmlns:xlink="http://www.w3.org/1999/xlink" content-type="dwc:fieldNumber" xlink:type="simple">MANA-S-20210520</named-content>; <bold>Record Level:</bold> institutionID: <named-content xmlns:xlink="http://www.w3.org/1999/xlink" content-type="dwc:institutionID" xlink:type="simple">UNAM-ICML</named-content>; collectionID: <named-content xmlns:xlink="http://www.w3.org/1999/xlink" content-type="dwc:collectionID" xlink:type="simple">ICML-EMU</named-content>; collectionCode: <named-content xmlns:xlink="http://www.w3.org/1999/xlink" content-type="dwc:collectionCode" xlink:type="simple">ICML-EMU 13454</named-content></p></list-item></list></tp:treatment-sec><tp:treatment-sec sec-type="Description"><title>Description</title><p>Typical ice cream cone shaped tubes (Fig. <xref ref-type="fig" rid="F8132752">2</xref>A and C), composed of a single layer of cemented sand grains, translucent and black (Fig. <xref ref-type="fig" rid="F8132752">2</xref>A and C). Conical body, stout (Fig. <xref ref-type="fig" rid="F8132752">2</xref>A–B), 22.6 mm long including scaphe (8.3–26 mm) and 4.2 mm width at chaetiger 3 (2.2–5.4 mm). Preserved types pale cream with dorsum mostly translucent on its entire length. Operculum 3.5 mm width (2.3–5.3 mm) with margin raised with smooth edge (Fig. <xref ref-type="fig" rid="F8132754">3</xref>A and C, Fig. <xref ref-type="fig" rid="F8132760">6</xref>A and C) and two bundles of paleae (Fig. <xref ref-type="fig" rid="F8132754">3</xref>A and C–D), each bundle with 9 (8–10) stout, flattened golden palaea (Fig. <xref ref-type="fig" rid="F8132754">3</xref>A and C–D) curved and tapering to a pointed tip (Fig. <xref ref-type="fig" rid="F8132762">8</xref>A–B). Cephalic veil free from operculum, distal margin with 20 (18–25) slender cirri of variable sizes (Fig. <xref ref-type="fig" rid="F8132760">6</xref>B). A pair of ear-shaped lobes adjacent to both sides of dorso-lateral base of cephalic veil (Fig. <xref ref-type="fig" rid="F8132758">5</xref>D). Few blunt buccal tentacles (short or long depending on contraction after relaxation or fixation) distributed along the rim (Fig. <xref ref-type="fig" rid="F8132758">5</xref>A–C and Fig. <xref ref-type="fig" rid="F8132760">6</xref>B). Segment 1 with a pair of long tentacular cirri arising from antero-ventral edge near outer most paleae, thin, elongate distally pointed (Fig. <xref ref-type="fig" rid="F8132754">3</xref>A and Fig. <xref ref-type="fig" rid="F8132760">6</xref>B); and a pair of small ventral lobes (Fig. <xref ref-type="fig" rid="F8203034">7</xref>A–B). Segment 2 with a pair of tentacular cirri, similar to those present on segment 1, but shorter and located laterally (Fig. <xref ref-type="fig" rid="F8132754">3</xref>A and Fig. <xref ref-type="fig" rid="F8132760">6</xref>B). Posterodorsal lobe on segment 2 absent. Two pairs of pectinated stalked branchiae, on segments 3 and 4 (Fig. <xref ref-type="fig" rid="F8132754">3</xref>A–D, Fig. <xref ref-type="fig" rid="F8132758">5</xref>B–D and Fig. <xref ref-type="fig" rid="F8203034">7</xref>A–B), each pair consisting of numerous loose, flat and smooth lamellae, much higher than broad (Fig. <xref ref-type="fig" rid="F8132758">5</xref>B–C). Branchiae from segment 3 inserted ventro-laterally, longer than those in segment 4, which is inserted laterally (Fig. <xref ref-type="fig" rid="F8132758">5</xref>C and Fig. <xref ref-type="fig" rid="F8203034">7</xref>A–B). Segment 4 with a ventral crest with six anterior projections: two median with horn-shaped tips directed outwards; two central with horns directed inwards and two lateral directed inwards, but with a broad base and a small external knob (Fig. <xref ref-type="fig" rid="F8132754">3</xref>B, D, Fig. <xref ref-type="fig" rid="F8132756">4</xref>A and Fig. <xref ref-type="fig" rid="F8132758">5</xref>A–C). Segments 4, 5, 6 and 7 with ventral glandular pads becoming progressively more lateral and broader on segments 6 and 7. In mid-ventral area of each glandular pad, there is a small ventral shield blue when stained with methyl green (Fig. <xref ref-type="fig" rid="F8132758">5</xref>A–B). Segment 6 with a dorsal ridge, whitish in live specimens (Fig. <xref ref-type="fig" rid="F8132754">3</xref>A and C). Lateral glandular pads on segments 8 to 15 (8 pads), diminishing gradually in size towards posterior segments (Fig. <xref ref-type="fig" rid="F8132758">5</xref>A). Notopodia beginning on segment 5 (Fig. <xref ref-type="fig" rid="F8132756">4</xref>A), extending until segment 19 (3 chaetigers with notopodia only: S5, 6 and 7) (Fig. <xref ref-type="fig" rid="F8132758">5</xref>A); neuropodia beginning on segment 8, extending until segment 19 (12 chaetigers with noto- and neuropodia); segments 20 and 21 achaetous (Fig. <xref ref-type="fig" rid="F8132756">4</xref>B and Fig. <xref ref-type="fig" rid="F8132758">5</xref>A). Notopodia with two kinds of chaetae forming a bundle (Fig. <xref ref-type="fig" rid="F8132762">8</xref>G): chaetae from anterior row with deep incision resembling a shaft and blade (Fig. <xref ref-type="fig" rid="F8132762">8</xref>H and Fig. <xref ref-type="fig" rid="F8132764">9</xref>A), where internal basal margin of blade is smooth, then covered progressively with tiny serrations from mid-anterior portion to tip (Fig. <xref ref-type="fig" rid="F8132764">9</xref>A) and an apparently bifid process at the lateral end of shaft (Fig. <xref ref-type="fig" rid="F8132762">8</xref>G<sub>1,</sub> H and Fig. <xref ref-type="fig" rid="F8132764">9</xref>A) or with narrow and delicate serrations (Fig. <xref ref-type="fig" rid="F8132764">9</xref>A); chaetae from posterior row long, apparently narrowly limbate (Fig. <xref ref-type="fig" rid="F8132762">8</xref>G<sub>2</sub>). Neurochaeta as pectinate uncini (Fig. <xref ref-type="fig" rid="F8132762">8</xref>I), major teeth surmounted by three rows of small teeth, 7 teeth per row (Fig. <xref ref-type="fig" rid="F8132762">8</xref>E); anterior peg nearly U-shaped; stout handle directed posteriorly, as long as the distance between front and back (Fig. <xref ref-type="fig" rid="F8132762">8</xref>F). Scaphe distinctly separated from segment 21, formed by fusion of five posterior segments (Fig. <xref ref-type="fig" rid="F8132756">4</xref>B–C, Fig. <xref ref-type="fig" rid="F8132758">5</xref>A, Fig. <xref ref-type="fig" rid="F8132760">6</xref>A and D–F). Fifteen pairs of scaphal hooks (13–21 in paratypes) located at dorsolateral region of scaphe (Fig. <xref ref-type="fig" rid="F8132756">4</xref>D and Fig. <xref ref-type="fig" rid="F8132760">6</xref>E–F), amber coloured, long, with distal margin hooded nearly rounded and slightly curved in most hooks (Fig. <xref ref-type="fig" rid="F8132762">8</xref>C and Fig. <xref ref-type="fig" rid="F8132764">9</xref>C), except for 3–4 innermost hooks with attenuated and slightly curved distal margin (Fig. <xref ref-type="fig" rid="F8132762">8</xref>D). Scaphe funnel-shaped (Fig. <xref ref-type="fig" rid="F8132760">6</xref>A), rounded ventrally (Fig. <xref ref-type="fig" rid="F8132760">6</xref>D), concave dorsally forming a groove (Fig. <xref ref-type="fig" rid="F8132760">6</xref>E–F and Fig. <xref ref-type="fig" rid="F8203034">7</xref>B), with six lateral crenulations (Fig. <xref ref-type="fig" rid="F8132760">6</xref>F and Fig. <xref ref-type="fig" rid="F8203034">7</xref>B). Anal flap is round-leaf shaped (Fig. <xref ref-type="fig" rid="F8203034">7</xref>C–E) with reminiscent crenulations bordering its margin and a small, rounded mid-dorsal anal cirrus (Fig. <xref ref-type="fig" rid="F8132760">6</xref>F and Fig. <xref ref-type="fig" rid="F8203034">7</xref>C–E).</p><p>Colour in live specimens: tegument entirely translucent in live worms (Figs <xref ref-type="fig" rid="F8132754">3</xref>, <xref ref-type="fig" rid="F8132756">4</xref>), with the opercular margin whitish (Fig. <xref ref-type="fig" rid="F8132754">3</xref>A and C) and small nearly rectangular ventral glandular pads or shields on segments 4–7, also whitish (Fig. <xref ref-type="fig" rid="F8132754">3</xref>B). Branchiae, blood vessels and some areas of gut red coloured (Fig. <xref ref-type="fig" rid="F8132754">3</xref>A–D and Fig. <xref ref-type="fig" rid="F8132756">4</xref>A).</p><sec sec-type="Variation"><title>Variation</title><p>At least two features are stable amongst the series of types: the number of chaetigers with notopodia (from S5–19 and 3 chaetigers with notopodia only: S5, 6 and 7) and those with noto and neuropodia (12 from S8–19) and the shape of ventral crest on segment 4, with tips horn-shaped. Body length was significantly correlated with body width (Fig. <xref ref-type="fig" rid="F8132766">10</xref>A), but the number of cirri on the cephalic veil (Fig. <xref ref-type="fig" rid="F8132766">10</xref>B), scaphal hooks (Fig. <xref ref-type="fig" rid="F8132766">10</xref>C) and cephalic paleae (Fig. <xref ref-type="fig" rid="F8132766">10</xref>D) does not significantly vary with operculum width and body length.</p></sec></tp:treatment-sec><tp:treatment-sec sec-type="Diagnosis"><title>Diagnosis</title><p>Segment 4 with a ventral crest with six horn-shaped anterior projections; three chaetigers with notopodia (from S5, S6 and S7); 12 chaetigers with noto- and neuropodia (from S8–19); 8–10 golden opercular paleae per lobe; a pair of ear-shaped lobes at base of cephalic veil; anterior row of chaetae in notopodia with a deep incision and an apparently bifid process at the lateral end of shaft; and 13–21 pairs of amber scaphal hooks with distal margin rounded and hooded.</p></tp:treatment-sec><tp:treatment-sec sec-type="Etymology"><title>Etymology</title><p>Named after the first author's son Santiago Hernández celebrating his 11th birthday. He also patiently helped us collect the magnificent ice cream cone worms and enjoyed seeing these worms live under the microscopy as much as we did.</p></tp:treatment-sec><tp:treatment-sec sec-type="Taxon discussion"><title>Taxon discussion</title><p>A comparative table of the major diagnostic characters of some <italic><tp:taxon-name><tp:taxon-name-part taxon-name-part-type="genus" reg="Pectinaria">Pectinaria</tp:taxon-name-part></tp:taxon-name></italic> species was provided by <xref ref-type="bibr" rid="B8132949">Zhang and Qiu (2017)</xref> and <xref ref-type="bibr" rid="B8133001">Zhang et al. (2022)</xref>. <italic><tp:taxon-name><tp:taxon-name-part taxon-name-part-type="genus" reg="Pectinaria">Pectinaria</tp:taxon-name-part><tp:taxon-name-part taxon-name-part-type="species" reg="gouldii">gouldii</tp:taxon-name-part></tp:taxon-name></italic> (Verrill, 1874) (<xref ref-type="bibr" rid="B8133074">Verrill 1874</xref>), <italic><tp:taxon-name><tp:taxon-name-part taxon-name-part-type="genus" reg="Pectinaria">P.</tp:taxon-name-part><tp:taxon-name-part taxon-name-part-type="species" reg="hartmanae">hartmanae</tp:taxon-name-part></tp:taxon-name></italic> Reish, 1968 (<xref ref-type="bibr" rid="B8133109">Reish 1968</xref>), <italic><tp:taxon-name><tp:taxon-name-part taxon-name-part-type="genus" reg="Pectinaria">P.</tp:taxon-name-part><tp:taxon-name-part taxon-name-part-type="species" reg="nana">nana</tp:taxon-name-part></tp:taxon-name></italic> Wesenberg-Lund, 1949 (<xref ref-type="bibr" rid="B8133056">Wesenberg-Lund 1949</xref>), <italic><tp:taxon-name><tp:taxon-name-part taxon-name-part-type="genus" reg="Pectinaria">P.</tp:taxon-name-part><tp:taxon-name-part taxon-name-part-type="species" reg="longispinnis">longispinnis</tp:taxon-name-part></tp:taxon-name></italic> Grube, 1878 (<xref ref-type="bibr" rid="B8133199">Grube 1878</xref>) and <italic><tp:taxon-name><tp:taxon-name-part taxon-name-part-type="genus" reg="Pectinaria">Pectinaria</tp:taxon-name-part><tp:taxon-name-part taxon-name-part-type="species" reg="santii">santii</tp:taxon-name-part></tp:taxon-name></italic> sp. n. share the presence of notochaetae on segments 5–19 and neurochaetae on segments 8–19. However, <italic><tp:taxon-name><tp:taxon-name-part taxon-name-part-type="genus" reg="Pectinaria">P.</tp:taxon-name-part><tp:taxon-name-part taxon-name-part-type="species" reg="gouldii">gouldii</tp:taxon-name-part></tp:taxon-name></italic>, <italic><tp:taxon-name><tp:taxon-name-part taxon-name-part-type="genus" reg="Pectinaria">P.</tp:taxon-name-part><tp:taxon-name-part taxon-name-part-type="species" reg="nana">nana</tp:taxon-name-part></tp:taxon-name></italic> and <italic><tp:taxon-name><tp:taxon-name-part taxon-name-part-type="genus" reg="Pectinaria">P.</tp:taxon-name-part><tp:taxon-name-part taxon-name-part-type="species" reg="longispinnis">longispinnis</tp:taxon-name-part></tp:taxon-name></italic> have pointed scaphal hooks (straight or strongly curved); hooks in <italic><tp:taxon-name><tp:taxon-name-part taxon-name-part-type="genus" reg="Pectinaria">P.</tp:taxon-name-part><tp:taxon-name-part taxon-name-part-type="species" reg="hartmanae">hartmanae</tp:taxon-name-part></tp:taxon-name></italic> are blunt (with shaft decreasing gradually towards the tip) and, in <italic><tp:taxon-name><tp:taxon-name-part taxon-name-part-type="genus" reg="Pectinaria">P.</tp:taxon-name-part><tp:taxon-name-part taxon-name-part-type="species" reg="santii">santii</tp:taxon-name-part></tp:taxon-name></italic> sp. n., hooks are rounded (shafts increasing gradually in width towards the tip, forming rounded tips in most hooks, except in the innermost, which are oval with pointed tips).</p><p>Moreover, there are other four differences in <italic><tp:taxon-name><tp:taxon-name-part taxon-name-part-type="genus" reg="Pectinaria">P.</tp:taxon-name-part><tp:taxon-name-part taxon-name-part-type="species" reg="hartmanae">hartmanae</tp:taxon-name-part></tp:taxon-name></italic> Reish, 1968 (<xref ref-type="bibr" rid="B8133109">Reish 1968</xref>) and the new species from central-eastern Gulf of California: 1) a ventral crest on segment 4 with distinctive horns was not described in <italic><tp:taxon-name><tp:taxon-name-part taxon-name-part-type="genus" reg="Pectinaria">P.</tp:taxon-name-part><tp:taxon-name-part taxon-name-part-type="species" reg="hartmanae">hartmanae</tp:taxon-name-part></tp:taxon-name></italic> by Reish and their absence was corroborated by Dr. Karen Osborn in holotype and paratypes (pers. comm, July 2021); 2) Reish (1968) reported the presence of 8 to 10 pairs of scaphal hooks in <italic><tp:taxon-name><tp:taxon-name-part taxon-name-part-type="genus" reg="Pectinaria">P.</tp:taxon-name-part><tp:taxon-name-part taxon-name-part-type="species" reg="hartmanae">hartmanae</tp:taxon-name-part></tp:taxon-name></italic>, whereas <italic><tp:taxon-name><tp:taxon-name-part taxon-name-part-type="genus" reg="Pectinaria">Pectinaria</tp:taxon-name-part><tp:taxon-name-part taxon-name-part-type="species" reg="santii">santii</tp:taxon-name-part></tp:taxon-name></italic> sp. n. have a high number (13–21 pairs); 3) The blades of anterior row of notochaetae in <italic><tp:taxon-name><tp:taxon-name-part taxon-name-part-type="genus" reg="Pectinaria">P.</tp:taxon-name-part><tp:taxon-name-part taxon-name-part-type="species" reg="hartmanae">hartmanae</tp:taxon-name-part></tp:taxon-name></italic> have a coarsely basal denticulate margin (Fig. <xref ref-type="fig" rid="F8132764">9</xref>B), whereas it is smooth, then covered progressively with tiny serrations from mid-anterior portion to tip in <italic><tp:taxon-name><tp:taxon-name-part taxon-name-part-type="genus" reg="Pectinaria">Pectinaria</tp:taxon-name-part><tp:taxon-name-part taxon-name-part-type="species" reg="santii">santii</tp:taxon-name-part></tp:taxon-name></italic> sp. n. (Fig. <xref ref-type="fig" rid="F8132764">9</xref>A and Fig. <xref ref-type="fig" rid="F8203034">7</xref>G); an entire, nearly rounded lateral end of shaft in <italic><tp:taxon-name><tp:taxon-name-part taxon-name-part-type="genus" reg="Pectinaria">P.</tp:taxon-name-part><tp:taxon-name-part taxon-name-part-type="species" reg="hartmanae">hartmanae</tp:taxon-name-part></tp:taxon-name></italic> (Fig. <xref ref-type="fig" rid="F8132764">9</xref>B), but it is bifid apparently in <italic><tp:taxon-name><tp:taxon-name-part taxon-name-part-type="genus" reg="Pectinaria">Pectinaria</tp:taxon-name-part><tp:taxon-name-part taxon-name-part-type="species" reg="santii">santii</tp:taxon-name-part></tp:taxon-name></italic> sp. n. (Fig. <xref ref-type="fig" rid="F8132762">8</xref>H and Fig. <xref ref-type="fig" rid="F8132764">9</xref>A) or with narrow and delicate serrations (Fig. 10H); and 4) uncini in <italic><tp:taxon-name><tp:taxon-name-part taxon-name-part-type="genus" reg="Pectinaria">P.</tp:taxon-name-part><tp:taxon-name-part taxon-name-part-type="species" reg="hartmanae">hartmanae</tp:taxon-name-part></tp:taxon-name></italic> were described as having two rows of major teeth, whereas there are three rows of uncini in <italic><tp:taxon-name><tp:taxon-name-part taxon-name-part-type="genus" reg="Pectinaria">Pectinaria</tp:taxon-name-part><tp:taxon-name-part taxon-name-part-type="species" reg="santii">santii</tp:taxon-name-part></tp:taxon-name></italic> sp. n. However, as serrations of notochaeta are difficult to see under light microscopy (100x) (Fig. 10F-H), it is desirable to examine these carefully with scanning electron microscopy.</p><p>The ventral crest on segment 4 with distinctive horns, constitutes a stable character in all types examined of <italic><tp:taxon-name><tp:taxon-name-part taxon-name-part-type="genus" reg="Pectinaria">P.</tp:taxon-name-part><tp:taxon-name-part taxon-name-part-type="species" reg="santii">santii</tp:taxon-name-part></tp:taxon-name></italic> sp. n. A similar feature was described recently in <italic><tp:taxon-name><tp:taxon-name-part taxon-name-part-type="genus" reg="Pectinaria">Pectinaria</tp:taxon-name-part><tp:taxon-name-part taxon-name-part-type="species" reg="lizhei">lizhei</tp:taxon-name-part></tp:taxon-name></italic> Zhang, Hutchings &amp; Qiu, 2022 (<xref ref-type="bibr" rid="B8133001">Zhang et al. 2022</xref>), but it has small crenulations in the ventral-most part, whereas the ventral-most part is smooth in <italic><tp:taxon-name><tp:taxon-name-part taxon-name-part-type="genus" reg="Pectinaria">P.</tp:taxon-name-part><tp:taxon-name-part taxon-name-part-type="species" reg="santii">santii</tp:taxon-name-part></tp:taxon-name></italic> sp. n. In addition, <italic><tp:taxon-name><tp:taxon-name-part taxon-name-part-type="genus" reg="Pectinaria">P.</tp:taxon-name-part><tp:taxon-name-part taxon-name-part-type="species" reg="lizhei">lizhei</tp:taxon-name-part></tp:taxon-name></italic> have notochaetae on S5–S20 and neurochaetae on S8–S20 (notochaeta on S5–S7 and neurochaeta on S8–S19 in <italic><tp:taxon-name><tp:taxon-name-part taxon-name-part-type="genus" reg="Pectinaria">P.</tp:taxon-name-part><tp:taxon-name-part taxon-name-part-type="species" reg="santii">santii</tp:taxon-name-part></tp:taxon-name></italic> sp. n). A ventral crenulate margin in segment 6 was reported for <italic><tp:taxon-name><tp:taxon-name-part taxon-name-part-type="genus" reg="Pectinaria">P.</tp:taxon-name-part><tp:taxon-name-part taxon-name-part-type="species" reg="antipoda">antipoda</tp:taxon-name-part></tp:taxon-name></italic> Schmarda, 1861 (<xref ref-type="bibr" rid="B8133082">Schmarda 1861</xref>) (<xref ref-type="bibr" rid="B8132931">Zhang and Hutchings 2019</xref>), but it lacks the horns present in <italic><tp:taxon-name><tp:taxon-name-part taxon-name-part-type="genus" reg="Pectinaria">P.</tp:taxon-name-part><tp:taxon-name-part taxon-name-part-type="species" reg="santii">santii</tp:taxon-name-part></tp:taxon-name></italic> sp. n. and <italic><tp:taxon-name><tp:taxon-name-part taxon-name-part-type="genus" reg="Pectinaria">P.</tp:taxon-name-part><tp:taxon-name-part taxon-name-part-type="species" reg="lizhei">lizhei</tp:taxon-name-part></tp:taxon-name></italic>.</p><p>Compared to other <italic><tp:taxon-name><tp:taxon-name-part taxon-name-part-type="genus" reg="Pectinaria">Pectinaria</tp:taxon-name-part></tp:taxon-name></italic> species from the Temperate Northern Pacific, <italic><tp:taxon-name><tp:taxon-name-part taxon-name-part-type="genus" reg="Pectinaria">P.</tp:taxon-name-part><tp:taxon-name-part taxon-name-part-type="species" reg="santii">santii</tp:taxon-name-part></tp:taxon-name></italic> sp. n. has 12 biramous chaetigers (in segments 8–19), whereas there are 13 biramous chaetigers in <italic><tp:taxon-name><tp:taxon-name-part taxon-name-part-type="genus" reg="Pectinaria">P.</tp:taxon-name-part><tp:taxon-name-part taxon-name-part-type="species" reg="californiensis">californiensis</tp:taxon-name-part></tp:taxon-name></italic> and <italic><tp:taxon-name><tp:taxon-name-part taxon-name-part-type="genus" reg="Pectinaria">P.</tp:taxon-name-part><tp:taxon-name-part taxon-name-part-type="species" reg="newportensis">newportensis</tp:taxon-name-part></tp:taxon-name></italic> (segments 8–20). There are also differences in the number of cephalic paleae (not reported in <italic><tp:taxon-name><tp:taxon-name-part taxon-name-part-type="genus" reg="Pectinaria">P.</tp:taxon-name-part><tp:taxon-name-part taxon-name-part-type="species" reg="californiensis">californiensis</tp:taxon-name-part></tp:taxon-name></italic>, 9–13 in <italic><tp:taxon-name><tp:taxon-name-part taxon-name-part-type="genus" reg="Pectinaria">P.</tp:taxon-name-part><tp:taxon-name-part taxon-name-part-type="species" reg="newportensis">newportensis</tp:taxon-name-part></tp:taxon-name></italic>, 8–10 in <italic><tp:taxon-name><tp:taxon-name-part taxon-name-part-type="genus" reg="Pectinaria">P.</tp:taxon-name-part><tp:taxon-name-part taxon-name-part-type="species" reg="santii">santii</tp:taxon-name-part></tp:taxon-name></italic> sp. n.) and number of cirri on the cephalic veil (18–30 in <italic><tp:taxon-name><tp:taxon-name-part taxon-name-part-type="genus" reg="Pectinaria">P.</tp:taxon-name-part><tp:taxon-name-part taxon-name-part-type="species" reg="californiensis">californiensis</tp:taxon-name-part></tp:taxon-name></italic>, 19–24 in <italic><tp:taxon-name><tp:taxon-name-part taxon-name-part-type="genus" reg="Pectinaria">P.</tp:taxon-name-part><tp:taxon-name-part taxon-name-part-type="species" reg="newportensis">newportensis</tp:taxon-name-part></tp:taxon-name></italic>, 18–25 in <italic><tp:taxon-name><tp:taxon-name-part taxon-name-part-type="genus" reg="Pectinaria">P.</tp:taxon-name-part><tp:taxon-name-part taxon-name-part-type="species" reg="santii">santii</tp:taxon-name-part></tp:taxon-name></italic> sp. n.). Additionally, <italic><tp:taxon-name><tp:taxon-name-part taxon-name-part-type="genus" reg="Pectinaria">P.</tp:taxon-name-part><tp:taxon-name-part taxon-name-part-type="species" reg="santii">santii</tp:taxon-name-part></tp:taxon-name></italic> sp. n. differs from <italic><tp:taxon-name><tp:taxon-name-part taxon-name-part-type="genus" reg="Pectinaria">P.</tp:taxon-name-part><tp:taxon-name-part taxon-name-part-type="species" reg="californiensis">californiensis</tp:taxon-name-part></tp:taxon-name></italic> and <italic><tp:taxon-name><tp:taxon-name-part taxon-name-part-type="genus" reg="Pectinaria">P.</tp:taxon-name-part><tp:taxon-name-part taxon-name-part-type="species" reg="newportensis">newportensis</tp:taxon-name-part></tp:taxon-name></italic> by having golden opercular paleae (copper in colour in <italic><tp:taxon-name><tp:taxon-name-part taxon-name-part-type="genus" reg="Pectinaria">P.</tp:taxon-name-part><tp:taxon-name-part taxon-name-part-type="species" reg="californiensis">californiensis</tp:taxon-name-part></tp:taxon-name></italic> and <italic><tp:taxon-name><tp:taxon-name-part taxon-name-part-type="genus" reg="Pectinaria">P.</tp:taxon-name-part><tp:taxon-name-part taxon-name-part-type="species" reg="newportensis">newportensis</tp:taxon-name-part></tp:taxon-name></italic>). However, it is highly recommended to examine the types of both Californian species to properly describe and illustrate features that were omitted in original descriptions, which is out the scope of the present contribution. Hartman’s types are housed at the Natural History Museum of Los Angeles County (AHF 34 and 35 to <italic><tp:taxon-name><tp:taxon-name-part taxon-name-part-type="genus" reg="Pectinaria">P.</tp:taxon-name-part><tp:taxon-name-part taxon-name-part-type="species" reg="californiensis">californiensis</tp:taxon-name-part></tp:taxon-name></italic> and <italic><tp:taxon-name><tp:taxon-name-part taxon-name-part-type="genus" reg="Pectinaria">P.</tp:taxon-name-part><tp:taxon-name-part taxon-name-part-type="species" reg="newportensis">newportensis</tp:taxon-name-part></tp:taxon-name></italic>, respectively).</p></tp:treatment-sec><tp:treatment-sec><!--Section generated to contain objects referenced in tp:taxon-treatment.--><fig id="F8132752" position="float" orientation="portrait"><object-id xmlns:xlink="http://www.w3.org/1999/xlink" content-type="arpha" xlink:type="simple">E0904228-656F-5881-AC08-ED0CEA22167A</object-id><object-id xmlns:xlink="http://www.w3.org/1999/xlink" content-type="doi" xlink:type="simple">10.3897/BDJ.10.e94772.figure2</object-id><label>Figure 2.</label><caption><p>Live <italic><tp:taxon-name><tp:taxon-name-part taxon-name-part-type="genus" reg="Pectinaria">Pectinaria</tp:taxon-name-part><tp:taxon-name-part taxon-name-part-type="species" reg="santii">santii</tp:taxon-name-part></tp:taxon-name></italic> sp. n. (holotype SCRIPPS SIO-BIC A13452). <bold>A</bold> Worm and tubes; <bold>B</bold> worm, ventral view; <bold>C</bold> anterior end of tube.</p></caption><graphic xmlns:xlink="http://www.w3.org/1999/xlink" xlink:href="bdj-10-e94772-g002.jpg" position="float" id="oo_740235.jpg" orientation="portrait" xlink:type="simple"><uri content-type="original_file" xlink:type="simple">https://binary.pensoft.net/fig/740235</uri></graphic></fig><fig id="F8132754" position="float" orientation="portrait"><object-id xmlns:xlink="http://www.w3.org/1999/xlink" content-type="arpha" xlink:type="simple">0403EE83-FDC8-51D1-B13D-A3B14A63EF2C</object-id><object-id xmlns:xlink="http://www.w3.org/1999/xlink" content-type="doi" xlink:type="simple">10.3897/BDJ.10.e94772.figure3</object-id><label>Figure 3.</label><caption><p>Alive <italic><tp:taxon-name><tp:taxon-name-part taxon-name-part-type="genus" reg="Pectinaria">Pectinaria</tp:taxon-name-part><tp:taxon-name-part taxon-name-part-type="species" reg="santii">santii</tp:taxon-name-part></tp:taxon-name></italic> sp. n. (holotype SCRIPPS SIO-BIC A13452). <bold>A</bold>, <bold>C</bold> Anterior end, dorsal views; <bold>B</bold>-<bold>D</bold> same, ventral views. Abbreviations: brI = branchia 1, brII = branchia 2, cv = cephalic veil, dr = dorsal ridge, op = opercular paleae, s = segment, s4 = segment 4, s6 = segment 6, tcI = tentacular cirrus 1, tcII = tentacular cirrus 2, vs = ventral glandular shield.</p></caption><graphic xmlns:xlink="http://www.w3.org/1999/xlink" xlink:href="bdj-10-e94772-g003.jpg" position="float" id="oo_740236.jpg" orientation="portrait" xlink:type="simple"><uri content-type="original_file" xlink:type="simple">https://binary.pensoft.net/fig/740236</uri></graphic></fig><fig id="F8132760" position="float" orientation="portrait"><object-id xmlns:xlink="http://www.w3.org/1999/xlink" content-type="arpha" xlink:type="simple">BD47B5C7-8FDD-5A73-B168-9191CFF0DD20</object-id><object-id xmlns:xlink="http://www.w3.org/1999/xlink" content-type="doi" xlink:type="simple">10.3897/BDJ.10.e94772.figure6</object-id><label>Figure 6.</label><caption><p>Selected features of <italic><tp:taxon-name><tp:taxon-name-part taxon-name-part-type="genus" reg="Pectinaria">Pectinaria</tp:taxon-name-part><tp:taxon-name-part taxon-name-part-type="species" reg="santii">santii</tp:taxon-name-part></tp:taxon-name></italic> sp. n., stained with methyl green (<bold>A, C</bold>: paratype 4 UANL 8152; <bold>B</bold>: paratype 3 UANL 8152; <bold>D–E</bold>: paratype 14 CNAP-ICML UNAM POP-67-001; <bold>F</bold>: paratype 21 ECOSUR 0306). <bold>A</bold> Body, dorso-lateral view; <bold>B</bold> cephalic area; <bold>C</bold> operculum; <bold>D</bold>-<bold>F</bold> scaphe, ventral and dorsal views. Arrows in E and F point to scaphal hooks. Abbreviations: bt = buccal tentacle, cv = cephalic veil, lel = lateral ear-shaped lobe, op = opercular paleae, tcI = tentacular cirrus 1, tcII = tentacular cirrus 2.</p></caption><graphic xmlns:xlink="http://www.w3.org/1999/xlink" xlink:href="bdj-10-e94772-g006.jpg" position="float" id="oo_740241.jpg" orientation="portrait" xlink:type="simple"><uri content-type="original_file" xlink:type="simple">https://binary.pensoft.net/fig/740241</uri></graphic></fig><fig id="F8132762" position="float" orientation="portrait"><object-id xmlns:xlink="http://www.w3.org/1999/xlink" content-type="arpha" xlink:type="simple">21DB648E-0102-5373-8469-07366C2CD96F</object-id><object-id xmlns:xlink="http://www.w3.org/1999/xlink" content-type="doi" xlink:type="simple">10.3897/BDJ.10.e94772.figure8</object-id><label>Figure 8.</label><caption><p>Chaetae and uncini of <italic><tp:taxon-name><tp:taxon-name-part taxon-name-part-type="genus" reg="Pectinaria">Pectinaria</tp:taxon-name-part><tp:taxon-name-part taxon-name-part-type="species" reg="santii">santii</tp:taxon-name-part></tp:taxon-name></italic> sp. n. (paratype 11 ICML-EMU 13290). <bold>A, B</bold> Opercular paleae; <bold>C</bold> entire row of hooded scaphal hooks, white rectangle shows the innermost hooks; <bold>D</bold> innermost scaphal hooks; <bold>E</bold> uncini, front-lateral view; <bold>F</bold> uncinus, lateral view; <bold>G</bold> notochaetae: 1 chaeta from anterior row, 2 chaeta from posterior row; <bold>H</bold> chaeta from anterior row with a mid-incision, bifid antero-lateral tip and smooth margins; <bold>I</bold> uncini, different views. A–B) 40x, C, G) 100x, D–F, H) 400x, I) 1000x magnification.</p></caption><graphic xmlns:xlink="http://www.w3.org/1999/xlink" xlink:href="bdj-10-e94772-g008.jpg" position="float" id="oo_740242.jpg" orientation="portrait" xlink:type="simple"><uri content-type="original_file" xlink:type="simple">https://binary.pensoft.net/fig/740242</uri></graphic></fig><fig id="F8132758" position="float" orientation="portrait"><object-id xmlns:xlink="http://www.w3.org/1999/xlink" content-type="arpha" xlink:type="simple">1A51F4AC-2656-50C3-B78B-19FEC128C645</object-id><object-id xmlns:xlink="http://www.w3.org/1999/xlink" content-type="doi" xlink:type="simple">10.3897/BDJ.10.e94772.figure5</object-id><label>Figure 5.</label><caption><p>Selected features of <italic><tp:taxon-name><tp:taxon-name-part taxon-name-part-type="genus" reg="Pectinaria">Pectinaria</tp:taxon-name-part><tp:taxon-name-part taxon-name-part-type="species" reg="santii">santii</tp:taxon-name-part></tp:taxon-name></italic> sp. n., stained with methyl green (holotype SCRIPPS SIO-BIC A13452). <bold>A</bold> Body, ventral view; <bold>B</bold>-<bold>D</bold> anterior end, ventral and ventro-lateral views. Abbreviations: bt = buccal tentacle, brI = branchia 1, brII = branchia 2, cv = cephalic veil, lp = lateral pads, vs = ventral shield. Numbers refer to segments (s) or chaetigers (c).</p></caption><graphic xmlns:xlink="http://www.w3.org/1999/xlink" xlink:href="bdj-10-e94772-g005.jpg" position="float" id="oo_740239.jpg" orientation="portrait" xlink:type="simple"><uri content-type="original_file" xlink:type="simple">https://binary.pensoft.net/fig/740239</uri></graphic></fig><fig id="F8203034" position="float" orientation="portrait"><object-id xmlns:xlink="http://www.w3.org/1999/xlink" content-type="arpha" xlink:type="simple">DDB00291-9FF2-5FE6-9C2F-1FDCF2BE2707</object-id><object-id xmlns:xlink="http://www.w3.org/1999/xlink" content-type="doi" xlink:type="simple">10.3897/BDJ.10.e94772.figure7</object-id><label>Figure 7.</label><caption><p>Morphological features and details of notochaetae in <italic><tp:taxon-name><tp:taxon-name-part taxon-name-part-type="genus" reg="Pectinaria">Pectinaria</tp:taxon-name-part><tp:taxon-name-part taxon-name-part-type="species" reg="santii">santii</tp:taxon-name-part></tp:taxon-name></italic> sp. n. (paratype 6 UANL 8152) <bold>A-B</bold> Branchiae, tentacular cirrus and ventral lobe in S1; <bold>C-E</bold> Scaphe and anal flap, lateral, dorsal and apical views, respectively. Abbreviations: ac = anal cirrus, af = anal flap, brI = branchia 1, brII = branchia 2, lv = ventral lobe in S1, tc = tentacular cirrus.</p></caption><graphic xmlns:xlink="http://www.w3.org/1999/xlink" xlink:href="bdj-10-e94772-g007.jpg" position="float" id="oo_757750.jpg" orientation="portrait" xlink:type="simple"><uri content-type="original_file" xlink:type="simple">https://binary.pensoft.net/fig/757750</uri></graphic></fig><fig id="F8132756" position="float" orientation="portrait"><object-id xmlns:xlink="http://www.w3.org/1999/xlink" content-type="arpha" xlink:type="simple">90CAA445-6B59-5E02-BC47-37B15B0918B2</object-id><object-id xmlns:xlink="http://www.w3.org/1999/xlink" content-type="doi" xlink:type="simple">10.3897/BDJ.10.e94772.figure4</object-id><label>Figure 4.</label><caption><p>Alive <italic><tp:taxon-name><tp:taxon-name-part taxon-name-part-type="genus" reg="Pectinaria">Pectinaria</tp:taxon-name-part><tp:taxon-name-part taxon-name-part-type="species" reg="santii">santii</tp:taxon-name-part></tp:taxon-name></italic> sp. n. (holotype SCRIPPS SIO-BIC A13452). <bold>A</bold> Body trunk, ventral view; <bold>B</bold>-<bold>D</bold> posterior ends, dorsal view. Abbreviations: sh = scaphal hooks. Numbers refer to segments (s) or chaetigers (c).</p></caption><graphic xmlns:xlink="http://www.w3.org/1999/xlink" xlink:href="bdj-10-e94772-g004.jpg" position="float" id="oo_740237.jpg" orientation="portrait" xlink:type="simple"><uri content-type="original_file" xlink:type="simple">https://binary.pensoft.net/fig/740237</uri></graphic></fig><fig id="F8132764" position="float" orientation="portrait"><object-id xmlns:xlink="http://www.w3.org/1999/xlink" content-type="arpha" xlink:type="simple">5A146616-851A-59F2-97D5-27AA898A5A4A</object-id><object-id xmlns:xlink="http://www.w3.org/1999/xlink" content-type="doi" xlink:type="simple">10.3897/BDJ.10.e94772.figure9</object-id><label>Figure 9.</label><caption><p>Notochaetae from anterior row and scaphal hooks in <italic><tp:taxon-name><tp:taxon-name-part taxon-name-part-type="genus" reg="Pectinaria">P.</tp:taxon-name-part><tp:taxon-name-part taxon-name-part-type="species" reg="santii">santii</tp:taxon-name-part></tp:taxon-name></italic> sp. n. and <italic><tp:taxon-name><tp:taxon-name-part taxon-name-part-type="genus" reg="Pectinaria">P.</tp:taxon-name-part><tp:taxon-name-part taxon-name-part-type="species" reg="hartmanae">hartmanae</tp:taxon-name-part></tp:taxon-name></italic>. <bold>A, C</bold> <italic><tp:taxon-name><tp:taxon-name-part taxon-name-part-type="genus" reg="Pectinaria">Pectinaria</tp:taxon-name-part><tp:taxon-name-part taxon-name-part-type="species" reg="santii">santii</tp:taxon-name-part></tp:taxon-name></italic> sp. n., chaeta (A) and hook (C); <bold>B, D</bold> <italic><tp:taxon-name><tp:taxon-name-part taxon-name-part-type="genus" reg="Pectinaria">P.</tp:taxon-name-part><tp:taxon-name-part taxon-name-part-type="species" reg="hartmanae">hartmanae</tp:taxon-name-part></tp:taxon-name></italic>, modified from Reish, 1968, chaeta (B) and hook (D).</p></caption><graphic xmlns:xlink="http://www.w3.org/1999/xlink" xlink:href="bdj-10-e94772-g009.png" position="float" id="oo_757749.png" orientation="portrait" xlink:type="simple"><uri content-type="original_file" xlink:type="simple">https://binary.pensoft.net/fig/757749</uri></graphic></fig><fig id="F8132766" position="float" orientation="portrait"><object-id xmlns:xlink="http://www.w3.org/1999/xlink" content-type="arpha" xlink:type="simple">84D287FB-951A-5D93-A80D-575D1E9C6479</object-id><object-id xmlns:xlink="http://www.w3.org/1999/xlink" content-type="doi" xlink:type="simple">10.3897/BDJ.10.e94772.figure10</object-id><label>Figure 10.</label><caption><p>Relationships between biometrical features in <italic><tp:taxon-name><tp:taxon-name-part taxon-name-part-type="genus" reg="Pectinaria">Pectinaria</tp:taxon-name-part><tp:taxon-name-part taxon-name-part-type="species" reg="santii">santii</tp:taxon-name-part></tp:taxon-name></italic> sp. n. <bold>A</bold> Body length and body width; <bold>B</bold> number of cirri on cephalic veil and operculum width; <bold>C</bold> number of scaphal hooks and body length; <bold>D</bold> number of cephalic paleae and body length.</p></caption><graphic xmlns:xlink="http://www.w3.org/1999/xlink" xlink:href="bdj-10-e94772-g010.jpg" position="float" id="oo_742152.jpg" orientation="portrait" xlink:type="simple"><uri content-type="original_file" xlink:type="simple">https://binary.pensoft.net/fig/742152</uri></graphic></fig></tp:treatment-sec><ref-list><ref id="B8132949"><element-citation xmlns:xlink="http://www.w3.org/1999/xlink" publication-type="article" xlink:type="simple"><person-group person-group-type="author"><name name-style="western"><surname>Zhang</surname><given-names>J</given-names></name><name name-style="western"><surname>Qiu</surname><given-names>J-W</given-names></name></person-group><year>2017</year><article-title>A new species of <italic><tp:taxon-name><tp:taxon-name-part taxon-name-part-type="genus" reg="Pectinaria">Pectinaria</tp:taxon-name-part></tp:taxon-name></italic> (<tp:taxon-name><tp:taxon-name-part taxon-name-part-type="phylum">Annelida</tp:taxon-name-part></tp:taxon-name>, <tp:taxon-name><tp:taxon-name-part taxon-name-part-type="family">Pectinariidae</tp:taxon-name-part></tp:taxon-name>), with a key to pectinariids from the South China Sea</article-title><source>ZooKeys</source><volume>683</volume><fpage>139</fpage><lpage>150</lpage><pub-id pub-id-type="doi">10.3897/zookeys.683.12272</pub-id></element-citation></ref><ref id="B8133001"><element-citation xmlns:xlink="http://www.w3.org/1999/xlink" publication-type="article" xlink:type="simple"><person-group person-group-type="author"><name name-style="western"><surname>Zhang</surname><given-names>J.</given-names></name><name name-style="western"><surname>Hutchings</surname><given-names>P.</given-names></name><name name-style="western"><surname>Qiu</surname><given-names>J-W.</given-names></name></person-group><year>2022</year><article-title><tp:taxon-name><tp:taxon-name-part taxon-name-part-type="family">Pectinariidae</tp:taxon-name-part></tp:taxon-name> (<tp:taxon-name><tp:taxon-name-part taxon-name-part-type="phylum">Annelida</tp:taxon-name-part></tp:taxon-name>, <tp:taxon-name><tp:taxon-name-part taxon-name-part-type="class">Polychaeta</tp:taxon-name-part></tp:taxon-name>) from the coastal waters of China, with description of new species and new records.</article-title><source>Zootaxa</source><volume>5151</volume><issue>1</issue><fpage>1</fpage><lpage>74</lpage><pub-id pub-id-type="doi">10.11646/ZOOTAXA.5151.1.1</pub-id></element-citation></ref><ref id="B8133074"><element-citation xmlns:xlink="http://www.w3.org/1999/xlink" publication-type="other" xlink:type="simple"><person-group person-group-type="author"><name name-style="western"><surname>Verrill</surname><given-names>AE.</given-names></name></person-group><year>1874</year><article-title>Report upon the invertebrate animals of Vineyard Sound and the adjacent waters, with an account of the physical characters of the region. Report on the condition of the sea fisheries of the south coast of New England in 1871 and 1872, 1, 295–772, pls. 1–38.</article-title><uri xlink:type="simple">https://biodiversitylibrary.org/page/12087501</uri></element-citation></ref><ref id="B8133109"><element-citation xmlns:xlink="http://www.w3.org/1999/xlink" publication-type="article" xlink:type="simple"><person-group person-group-type="author"><name name-style="western"><surname>Reish</surname><given-names>DJ.</given-names></name></person-group><year>1968</year><article-title>A biological survey of Bahía de Los Angeles, Gulf of California, Mexico. II. Benthic polychaetous annelids.</article-title><source>Transactions of the San Diego Society of Natural History</source><volume>15</volume><issue>7</issue><fpage>67</fpage><lpage>106</lpage><uri xlink:type="simple">https://biodiversitylibrary.org/page/4305783</uri></element-citation></ref><ref id="B8133056"><element-citation xmlns:xlink="http://www.w3.org/1999/xlink" publication-type="article" xlink:type="simple"><person-group person-group-type="author"><name name-style="western"><surname>Wesenberg-Lund</surname><given-names>E.</given-names></name></person-group><year>1949</year><article-title>Polychaetes of the Iranian Gulf.</article-title><source>Danish Scientific Investigations in Iran</source><volume>4</volume><fpage>247</fpage><lpage>400</lpage></element-citation></ref><ref id="B8133199"><element-citation xmlns:xlink="http://www.w3.org/1999/xlink" publication-type="article" xlink:type="simple"><person-group person-group-type="author"><name name-style="western"><surname>Grube</surname><given-names>AE</given-names></name></person-group><year>1878</year><article-title>Annulata Semperiana. Beiträge zur Kenntniss der Annelidenfauna der Philippinen nach den von Herrn Prof. Semper mitgebrachten Sammlungen.</article-title><source>Mémoires l'Académie Impériale des Sciences de St.- Pétersbourg.</source><volume>7</volume><issue>25</issue><fpage>1</fpage><lpage>300</lpage><uri xlink:type="simple">https://biodiversitylibrary.org/page/45379218</uri></element-citation></ref><ref id="B8133082"><element-citation xmlns:xlink="http://www.w3.org/1999/xlink" publication-type="book" xlink:type="simple"><person-group person-group-type="author"><name name-style="western"><surname>Schmarda</surname><given-names>LK.</given-names></name></person-group><year>1861</year><source>Neue Turbellarian, Rotatorien und Anneliden Beobachtet und Gesammelt auf einer Reise um die Erde 1853 bis 1857.</source><publisher-name>Wilhelm Engelmann</publisher-name><publisher-loc>Leipzig</publisher-loc><size units="page">164</size><uri xlink:type="simple">http://www.biodiversitylibrary.org/ia/ neuewirbelloseth21861schm</uri></element-citation></ref><ref id="B8132931"><element-citation xmlns:xlink="http://www.w3.org/1999/xlink" publication-type="article" xlink:type="simple"><person-group person-group-type="author"><name name-style="western"><surname>Zhang</surname><given-names>J</given-names></name><name name-style="western"><surname>Hutchings</surname><given-names>P</given-names></name></person-group><year>2019</year><article-title>A revision of Australian <tp:taxon-name><tp:taxon-name-part taxon-name-part-type="family">Pectinariidae</tp:taxon-name-part></tp:taxon-name> (<tp:taxon-name><tp:taxon-name-part taxon-name-part-type="class">Polychaeta</tp:taxon-name-part></tp:taxon-name>), with new species and new records</article-title><source>Zootaxa</source><volume>4611</volume><issue>1</issue><pub-id pub-id-type="doi">10.11646/zootaxa.4611.1.1</pub-id></element-citation></ref></ref-list></tp:taxon-treatment>
